# Supplementary material for: A Functional Switch of NuRD Chromatin Remodeling Complex Subunits Regulates Mouse Cortical Development
Source: Cell Rep. 2016 Nov 1;17(6):1683–98. doi: 10.1016/j.celrep.2016.10.022 (PMC5149529; doi:10.1016/j.celrep.2016.10.022)
Supplement: Table S1. Proteins Interacting with HDAC2 in the Developing Embryonic Cortex, Related to Figures 1 and S1 [file mmc2.xlsx]

## Sheet: Sheet1
LocusID	L	MW	pI	E12.5-R1	E12.5-R2	E15.5-R1	E15.5-R2	E18.5-R1	E18.5-R2	Description	Unique
Q60973	425	47790	5	2324.87	2354.11	1633.82	1094.05	272.712	1339.35	Histone-binding protein RBBP7 OS=Mus musculus GN=Rbbp7 PE=1 SV=1	U
Q8VHR5	594	65411	9.7	1734.2	1051.03	1522.39	830.222	436.155	852.786	Transcriptional repressor p66-beta OS=Mus musculus GN=Gatad2b PE=1 SV=1	U
P70288	488	55302	5.9	1378.54	1098.91	1025.81	644.832	307.359	684.881	Histone deacetylase 2 OS=Mus musculus GN=Hdac2 PE=1 SV=1	U
Q6PDQ2	1915	217749	5.8	1460.06	1061.62	978.171	532.209	192.251	747.2	Chromodomain-helicase-DNA-binding protein 4 OS=Mus musculus GN=Chd4 PE=1 SV=1	U
Q8CHY6	629	67334	9.9	1303.48	1145.24	847.205	470.415	151.747	639.286	Transcriptional repressor p66 alpha OS=Mus musculus GN=Gatad2a PE=1 SV=2	U
Q924K8	591	67077	8.9	1138.29	839.673	956.326	611.92	161.504	600.864	Metastasis-associated protein MTA3 OS=Mus musculus GN=Mta3 PE=1 SV=1	U
Q6ZQ88	853	92851	6.5	862.598	1004.02	738.314	423.968	191.825	673.44	Lysine-specific histone demethylase 1A OS=Mus musculus GN=Kdm1a PE=1 SV=2	U
O09106	482	55075	5.5	1264.85	680.836	904.57	302.069	155.593	368.372	Histone deacetylase 1 OS=Mus musculus GN=Hdac1 PE=1 SV=1	U
Q8C796	523	57908	9	643.143	658.071	524.895	278.389	91.2515	569.152	REST corepressor 2 OS=Mus musculus GN=Rcor2 PE=2 SV=1	U
B1AR17	2055	232744	6.3	542.192	370.014	667.932	473.097	195.742	492.998	Protein Chd3 OS=Mus musculus GN=Chd3 PE=2 SV=1	U
O35344	521	57773	4.9	645.612	568.421	495.916	369.605	130.86	360.844	Importin subunit alpha-3 OS=Mus musculus GN=Kpna3 PE=1 SV=1	U
Q60520	1282	146182	7.3	524.748	374.601	579.422	326.057	101.044	325.879	Paired amphipathic helix protein Sin3a OS=Mus musculus GN=Sin3a PE=1 SV=2	U
P61965	334	36589	8.3	566.481	599.1	435.132	182.805	81.6502	281.437	WD repeat-containing protein 5 OS=Mus musculus GN=Wdr5 PE=2 SV=1	U
Q9QYE3	773	83856	6.3	190.374	165.671	480.478	358.479	176.398	405.347	B-cell lymphoma/leukemia 11A OS=Mus musculus GN=Bcl11a PE=1 SV=1	U
Q3U3C9	1213	136228	7.6	242.637	316.728	465.943	236.19	33.7236	365.943	Genetic suppressor element 1 OS=Mus musculus GN=Gse1 PE=2 SV=2	U
Q9CU65	1376	154641	6.4	534.735	360.644	422.483	116.052	24.7739	182.17	Zinc finger MYM-type protein 2 OS=Mus musculus GN=Zmym2 PE=2 SV=3	U
Q8CFE3	477	52500	7	220.364	436.276	338.538	236.311	42.8792	317.493	REST corepressor 1 OS=Mus musculus GN=Rcor1 PE=1 SV=2	U
Q5UAK0	556	62981	4.5	415.917	547.034	145.218	101.367	24.5244	206.635	Mesoderm induction early response protein 1 OS=Mus musculus GN=Mier1 PE=1 SV=1	U
E9PYU4	1915	218952	6	263.47	225.7	286.705	277.141	103.246	218.161	Protein Chd5 OS=Mus musculus GN=Chd5 PE=2 SV=1	U
Q8BR65	328	38107	5.7	256.375	195.219	295.395	214.787	41.5719	254.742	Sin3 histone deacetylase corepressor complex component SDS3 OS=Mus musculus GN=Suds3 PE=1 SV=1	U
Q3U1T3	323	37657	5.2	130.172	198.241	149.984	174.49	84.4308	194.014	Breast cancer metastasis-suppressor 1-like protein OS=Mus musculus GN=Brms1l PE=2 SV=1	U
Q62141	1098	126405	7.1	95.7319	102.054	264.725	218.152	43.465	180.733	Paired amphipathic helix protein Sin3b OS=Mus musculus GN=Sin3b PE=1 SV=2	U
Q9Z2E1	414	43543	10	152.339	135.333	156.022	113.447	49.4043	113.526	Methyl-CpG-binding domain protein 2 OS=Mus musculus GN=Mbd2 PE=2 SV=1	U
P56564	543	59622	8.4	116.148	88.4417	267.651	103.794	50.2231	86.5561	Excitatory amino acid transporter 1 OS=Mus musculus GN=Slc1a3 PE=1 SV=2	U
A2CG63	1314	147643	5.1	79.9952	103.552	135.183	78.6355	20.7543	91.4087	AT-rich interactive domain-containing protein 4B OS=Mus musculus GN=Arid4b PE=2 SV=1	U
Q8BIH0	1057	111228	9.9	79.5562	68.1512	122.219	111.085	25.8005	88.9309	Histone deacetylase complex subunit SAP130 OS=Mus musculus GN=Sap130 PE=1 SV=2	U
O35345	536	59964	4.9	97.853	111.767	60.1313	48.0949	25.3874	68.0609	Importin subunit alpha-7 OS=Mus musculus GN=Kpna6 PE=1 SV=2	group-16
Q60960	538	60183	5	97.853	111.767	60.1313	48.0949	25.3874	68.0609	Importin subunit alpha-1 OS=Mus musculus GN=Kpna1 PE=1 SV=2	group-16
Q80TZ9	1558	171724	7.7	40.4802	87.3348	62.1884	42.2039	8.75197	56.9818	Arginine-glutamic acid dipeptide repeats protein OS=Mus musculus GN=Rere PE=1 SV=2	U
Q6ZPK0	659	72522	9.6	382.812	267.204	318.554	78.3969	0	142.64	PHD finger protein 21A OS=Mus musculus GN=Phf21a PE=1 SV=2	U
Q9CQT2	265	30148	9.4	317.324	271.833	304.684	124.063	0	98.5324	RNA-binding protein 7 OS=Mus musculus GN=Rbm7 PE=1 SV=1	U
Q99LB0	328	36852	9.1	320.469	292.828	147.697	85.915	0	143.293	Deoxynucleotidyltransferase terminal-interacting protein 1 OS=Mus musculus GN=Dnttip1 PE=2 SV=1	U
O88712	441	47745	6.8	381.365	381.142	73.2347	21.3002	0	106.576	C-terminal-binding protein 1 OS=Mus musculus GN=Ctbp1 PE=1 SV=2	U
Q80TS5	1292	145351	6.9	455.601	260.191	124.986	14.5408	0	76.7973	Zinc finger protein 423 OS=Mus musculus GN=Znf423 PE=1 SV=2	U
Q7TSH3	1157	124788	8.5	345.231	408.154	69.785	8.11873	0	72.2174	Zinc finger protein 516 OS=Mus musculus GN=Znf516 PE=2 SV=1	U
Q6KAS7	1311	147665	7	320.713	311.368	110.858	10.7476	0	99.5846	Zinc finger protein 521 OS=Mus musculus GN=Znf521 PE=2 SV=2	U
Q8C966	487	53002	9.2	86.3357	82.1764	364.745	28.9324	0	182.295	PHD finger protein 21B OS=Mus musculus GN=Phf21b PE=2 SV=1	U
Q3UHF3	551	61521	4.6	228.923	174.315	87.9215	93.7632	0	123.21	Mesoderm induction early response protein 3 OS=Mus musculus GN=Mier3 PE=1 SV=2	U
Q9CZU3	1040	117636	6.4	202.142	84.6575	248.435	31.6123	0	50.2136	Superkiller viralicidic activity 2-like 2 OS=Mus musculus GN=Skiv2l2 PE=2 SV=1	U
Q8CFC2	1127	123576	4.9	55.9611	49.7141	315.228	20.8371	0	120.477	Myelin transcription factor 1 OS=Mus musculus GN=Myt1 PE=1 SV=1	U
Q3U186	578	65336	8	145.486	96.934	195.567	40.6288	0	54.2099	Probable arginyl-tRNA synthetase, mitochondrial OS=Mus musculus GN=Rars2 PE=2 SV=1	U
Q9QX96	1004	104976	6.4	125.634	135.526	64.3357	18.7119	0	41.6113	Sal-like protein 2 OS=Mus musculus GN=Sall2 PE=2 SV=1	U
Q9CYA6	709	78026	4.7	59.3025	67.7346	113.88	19.8731	0	22.0968	Zinc finger CCHC domain-containing protein 8 OS=Mus musculus GN=Zcchc8 PE=2 SV=3	U
Q56A10	1511	162344	8.8	69.5656	52.9714	64.1228	6.21666	0	13.8245	Zinc finger protein 608 OS=Mus musculus GN=Znf608 PE=2 SV=1	U
Q9Z148	1263	138039	5.8	66.5803	50.6982	25.5713	7.43735	0	16.5391	Histone-lysine N-methyltransferase, H3 lysine-9 specific 3 OS=Mus musculus GN=Ehmt2 PE=1 SV=2	U
Q9JLM4	1370	152878	6.4	46.0352	29.2116	35.3611	27.4259	0	26.6829	Zinc finger MYM-type protein 3 OS=Mus musculus GN=Zmym3 PE=2 SV=1	U
Q5SPL2	1003	109509	7.7	41.9197	15.9601	48.2998	32.7785	0	15.6198	PHD finger protein 12 OS=Mus musculus GN=Phf12 PE=2 SV=1	U
Q9EPU4	1441	160818	6.4	43.767	22.2178	44.8251	6.51865	0	14.4961	Cleavage and polyadenylation specificity factor subunit 1 OS=Mus musculus GN=Cpsf1 PE=1 SV=1	U
A2AWL7	3003	328802	7.4	35.0029	53.3065	10.7547	7.81999	0	10.434	MAX gene-associated protein OS=Mus musculus GN=Mga PE=2 SV=1	U
Q9CQJ4	336	37623	6.8	250.271	119.107	96.1205	0	81.1641	31.0846	E3 ubiquitin-protein ligase RING2 OS=Mus musculus GN=Rnf2 PE=1 SV=1	U
Q9Z104	317	35870	9.3	530.542	403.986	203.763	0	0	82.3694	SWI/SNF-related matrix-associated actin-dependent regulator of chromatin subfamily E member 1-related OS=Mus musculus GN=Hmg20b PE=1 SV=1	U
Q9ER74	1322	140229	7.1	159.022	199.797	61.0751	0	0	39.5024	Sal-like protein 1 OS=Mus musculus GN=Sall1 PE=1 SV=1	U
O35207	114	12354	9.4	922.05	912.734	0	823.98	0	1007.8	Cyclin-dependent kinase 2-associated protein 1 OS=Mus musculus GN=Cdk2ap1 PE=3 SV=2	U
Q8BXJ2	1205	132402	6.8	122.124	46.4961	0	7.79533	0	17.3352	Transcriptional-regulating factor 1 OS=Mus musculus GN=Trerf1 PE=1 SV=1	U
Q0VEE6	662	74813	9.4	63.5128	72.5436	0	14.1894	0	23.6656	Zinc finger protein 800 OS=Mus musculus GN=Znf800 PE=1 SV=1	U
Q8BMB0	1264	135290	9.4	0	25.329	38.3265	11.1472	0	8.263	Protein EMSY OS=Mus musculus GN=Emsy PE=1 SV=2	U
B1AY13	2617	293999	6.2	0	27.5261	18.5116	8.97342	0	9.97749	Ubiquitin carboxyl-terminal hydrolase 24 OS=Mus musculus GN=Usp24 PE=1 SV=1	U
Q9QXV3	279	32109	7.4	0	114.752	0	185.174	48.873	131.023	Inhibitor of growth protein 1 OS=Mus musculus GN=Ing1 PE=2 SV=1	U
P41105	137	15733	12	0	0	353.611	68.5648	99.5298	114.355	60S ribosomal protein L28 OS=Mus musculus GN=Rpl28 PE=1 SV=2	U
P97500	1187	132958	4.9	0	0	163.251	67.2651	17.2311	96.7892	Myelin transcription factor 1-like protein OS=Mus musculus GN=Myt1l PE=2 SV=2	U
Q8C8M1	221	24829	9.5	190.251	108.651	146.138	0	0	0	Protein FAM60A OS=Mus musculus GN=Fam60a PE=2 SV=1	U
Q7TQG0	670	73215	6.3	188.263	119.462	0	14.02	0	0	Zinc finger and BTB domain-containing protein 5 OS=Mus musculus GN=Zbtb5 PE=2 SV=1	U
P52293	529	57928	5.7	278.184	317.738	0	0	0	69.1031	Importin subunit alpha-2 OS=Mus musculus GN=Kpna2 PE=1 SV=2	U
Q99N20	246	28210	4.7	341.833	97.6095	0	0	0	42.4571	Breast cancer metastasis-suppressor 1 homolog OS=Mus musculus GN=Brms1 PE=2 SV=1	U
P56546	445	48957	6.9	188.968	179.865	0	0	0	70.4119	C-terminal-binding protein 2 OS=Mus musculus GN=Ctbp2 PE=1 SV=2	U
O88286	1684	184290	7	74.9029	33.2707	0	0	0	9.30324	Protein Wiz OS=Mus musculus GN=Wiz PE=1 SV=2	U
O88574	220	23231	9.1	191.116	0	146.802	0	0	47.4747	Histone deacetylase complex subunit SAP30 OS=Mus musculus GN=Sap30 PE=1 SV=1	U
Q505G8	1078	118536	6.8	0	37.1242	0	8.7137	0	19.3774	Zinc finger protein 827 OS=Mus musculus GN=Znf827 PE=2 SV=2	U
Q9R0G7	1215	136471	6.4	0	13.1753	0	15.4623	0	25.7887	Zinc finger E-box-binding homeobox 2 OS=Mus musculus GN=Zeb2 PE=1 SV=1	U
Q6A4J8	1103	128475	5.5	0	14.5131	0	12.7743	0	18.9382	Ubiquitin carboxyl-terminal hydrolase 7 OS=Mus musculus GN=Usp7 PE=1 SV=1	U
Q8BZ47	1413	151116	8	0	11.3291	0	9.97173	0	7.39167	Zinc finger protein 609 OS=Mus musculus GN=Znf609 PE=1 SV=2	U
Q5SQF8	182	20745	9.5	0	0	177.453	51.6119	0	57.387	Histone deacetylase complex subunit SAP30L OS=Mus musculus GN=Sap30l PE=1 SV=1	U
Q62255	1320	138759	7.2	0	0	36.7006	14.2324	0	27.6936	Sal-like protein 3 OS=Mus musculus GN=Sall3 PE=2 SV=2	U
Q8BSQ9	1634	187217	6.9	0	0	19.7653	8.62305	0	6.39194	Protein polybromo-1 OS=Mus musculus GN=Pbrm1 PE=1 SV=3	U
P47962	297	34401	9.8	0	0	108.742	0	45.911	70.3329	60S ribosomal protein L5 OS=Mus musculus GN=Rpl5 PE=1 SV=3	U
Q5SUF2	432	51450	9.8	0	0	0	21.7439	78.9096	36.2654	Luc7-like protein 3 OS=Mus musculus GN=Luc7l3 PE=1 SV=1	U
Q922P9	546	59716	9.2	0	0	0	25.806	62.434	19.129	Putative oxidoreductase GLYR1 OS=Mus musculus GN=Glyr1 PE=2 SV=1	U
Q9Z108	487	53925	9.5	0	0	0	19.2882	27.9991	32.1697	Double-stranded RNA-binding protein Staufen homolog 1 OS=Mus musculus GN=Stau1 PE=2 SV=1	U
Q8VDP4	922	103002	5.3	0	0	0	30.5641	14.7891	22.656	Protein KIAA1967 homolog OS=Mus musculus PE=1 SV=2	U
Q9WTK2	593	65211	8.6	106.354	80.9846	0	0	0	0	Chromodomain Y-like protein OS=Mus musculus GN=Cdyl PE=1 SV=1	U
Q925H1	1281	141034	7.6	32.8224	49.9858	0	0	0	0	Zinc finger transcription factor Trps1 OS=Mus musculus GN=Trps1 PE=2 SV=1	U
P28798	589	63458	6.8	71.3845	0	54.8328	0	0	0	Granulins OS=Mus musculus GN=Grn PE=1 SV=2	U
Q9CYR0	152	17319	9.9	0	157.973	0	123.597	0	0	Single-stranded DNA-binding protein, mitochondrial OS=Mus musculus GN=Ssbp1 PE=2 SV=1	U
O88796	268	29473	9	0	59.7312	0	35.0499	0	0	Ribonuclease P protein subunit p30 OS=Mus musculus GN=Rpp30 PE=2 SV=1	U
P58854	905	103469	8.3	0	35.3767	0	15.5691	0	0	Gamma-tubulin complex component 3 OS=Mus musculus GN=Tubgcp3 PE=2 SV=2	U
P12382	780	85301	7.1	0	30.7845	0	18.0642	0	0	6-phosphofructokinase, liver type OS=Mus musculus GN=Pfkl PE=1 SV=3	U
Q8BM75	1188	131811	8.8	0	20.2121	0	7.90688	0	0	AT-rich interactive domain-containing protein 5B OS=Mus musculus GN=Arid5b PE=1 SV=2	U
Q9JJS0	997	109924	6.6	0	16.0561	0	9.42164	0	0	Signal peptide, CUB and EGF-like domain-containing protein 2 OS=Mus musculus GN=Scube2 PE=2 SV=1	U
Q69ZK6	2350	260578	8	0	6.8119	0	3.99718	0	0	Probable JmjC domain-containing histone demethylation protein 2C OS=Mus musculus GN=Jmjd1c PE=1 SV=2	U
Q6A078	2472	289075	6.1	0	6.47571	0	3.79991	0	0	Centrosomal protein of 290 kDa OS=Mus musculus GN=Cep290 PE=1 SV=2	U
Q6PGA0	451	49779	8.4	0	0	71.6109	104.139	0	0	REST corepressor 3 OS=Mus musculus GN=Rcor3 PE=2 SV=2	U
Q3TKT4	1613	181426	8	0	0	40.0453	8.73531	0	0	Transcription activator BRG1 OS=Mus musculus GN=Smarca4 PE=1 SV=1	U
Q8K0L9	741	81034	6.5	0	0	0	19.0149	55.2048	0	Zinc finger and BTB domain-containing protein 20 OS=Mus musculus GN=Zbtb20 PE=1 SV=1	U
Q3U1J4	1140	126853	5.3	0	0	0	12.3597	17.9415	0	DNA damage-binding protein 1 OS=Mus musculus GN=Ddb1 PE=1 SV=2	U
Q3U3N0	541	59268	4.5	0	118.358	0	0	0	28.9587	Mesoderm induction early response protein 2 OS=Mus musculus GN=Mier2 PE=2 SV=1	U
Q9D4J7	364	41139	8.7	0	43.9779	0	0	0	43.0403	PHD finger protein 6 OS=Mus musculus GN=Phf6 PE=1 SV=1	U
Q9DCL9	425	47070	7.2	0	56.4987	0	0	0	24.5751	Multifunctional protein ADE2 OS=Mus musculus GN=Paics PE=1 SV=3	U
Q61474	362	39119	7.8	0	44.2209	0	0	0	28.852	RNA-binding protein Musashi homolog 1 OS=Mus musculus GN=Msi1 PE=1 SV=1	U
Q497V6	772	83871	9	0	41.4714	0	0	0	27.0581	Bromo adjacent homology domain-containing 1 protein OS=Mus musculus GN=Bahd1 PE=2 SV=1	U
P28658	475	53707	5.2	0	33.701	0	0	0	21.9883	Ataxin-10 OS=Mus musculus GN=Atxn10 PE=1 SV=2	U
Q9CUU3	1500	172122	7.9	0	10.672	0	0	0	10.4444	Synaptonemal complex protein 2 OS=Mus musculus GN=Sycp2 PE=1 SV=2	U
P62911	135	15860	11.3	0	0	239.233	0	0	77.3662	60S ribosomal protein L32 OS=Mus musculus GN=Rpl32 PE=2 SV=2	U
P62862	59	6648	12.1	0	0	0	159.21	0	265.537	40S ribosomal protein S30 OS=Mus musculus GN=Fau PE=3 SV=1	U
Q9JJV2	140	15032	7	0	0	0	134.191	0	111.905	Profilin-2 OS=Mus musculus GN=Pfn2 PE=1 SV=3	U
Q8CCX5	294	34198	5.8	0	0	0	79.8756	0	53.2879	Keratin-like protein KRT222 OS=Mus musculus GN=Krt222 PE=2 SV=1	U
P47915	160	17587	11.8	0	0	0	58.7086	0	65.2777	60S ribosomal protein L29 OS=Mus musculus GN=Rpl29 PE=2 SV=2	U
Q9ESK4	281	32992	7.9	0	0	0	50.1426	0	37.1688	Inhibitor of growth protein 2 OS=Mus musculus GN=Ing2 PE=1 SV=2	U
Q60932	296	32351	8.4	0	0	0	47.6016	0	35.2853	Voltage-dependent anion-selective channel protein 1 OS=Mus musculus GN=Vdac1 PE=1 SV=3	U
Q99MR0	426	46892	5.7	0	0	0	33.0753	0	36.7762	Actin-like protein 6B OS=Mus musculus GN=Actl6b PE=1 SV=1	U
P31230	310	33997	8.4	0	0	0	30.3012	0	33.6917	Aminoacyl tRNA synthase complex-interacting multifunctional protein 1 OS=Mus musculus GN=Aimp1 PE=1 SV=2	U
Q9CR62	314	34155	9.9	0	0	0	29.9152	0	33.2625	Mitochondrial 2-oxoglutarate/malate carrier protein OS=Mus musculus GN=Slc25a11 PE=1 SV=3	U
Q8CCH7	1151	127692	6.5	0	0	0	12.2416	0	40.834	Zinc finger protein ZFPM2 OS=Mus musculus GN=Zfpm2 PE=1 SV=2	U
Q61466	515	58245	9.2	0	0	0	27.3593	0	20.2805	SWI/SNF-related matrix-associated actin-dependent regulator of chromatin subfamily D member 1 OS=Mus musculus GN=Smarcd1 PE=1 SV=3	U
Q02780	532	58553	8.6	0	0	0	26.4851	0	19.6324	Nuclear factor 1 A-type OS=Mus musculus GN=Nfia PE=1 SV=1	U
Q8BJY1	504	55972	5.2	0	0	0	18.6376	0	20.7231	26S proteasome non-ATPase regulatory subunit 5 OS=Mus musculus GN=Psmd5 PE=2 SV=4	U
P51960	751	85728	7.5	0	0	0	18.7617	0	13.9074	Myb-related protein A OS=Mus musculus GN=Mybl1 PE=2 SV=2	U
Q8CGV9	1081	118626	7	0	0	0	13.0343	0	14.4927	Teashirt homolog 3 OS=Mus musculus GN=Tshz3 PE=2 SV=2	U
Q9JIF7	953	107066	6	0	0	0	14.785	0	10.9595	Coatomer subunit beta OS=Mus musculus GN=Copb1 PE=1 SV=1	U
P30999	938	104925	6.9	0	0	0	10.0143	0	11.1348	Catenin delta-1 OS=Mus musculus GN=Ctnnd1 PE=1 SV=2	U
P56716	2095	234386	7.5	0	0	0	8.96742	0	9.97082	Oxygen-regulated protein 1 OS=Mus musculus GN=Rp1 PE=1 SV=2	U
Q80U87	1080	122610	8.5	0	0	0	8.69757	0	9.67077	Ubiquitin carboxyl-terminal hydrolase 8 OS=Mus musculus GN=Usp8 PE=1 SV=2	U
Q6PFE7	372	40114	6.8	0	0	0	0	54.9822	28.0764	Tomoregulin-1 OS=Mus musculus GN=Tmeff1 PE=2 SV=1	U
Q9JIK5	851	93582	9.1	0	0	0	0	16.023	12.2731	Nucleolar RNA helicase 2 OS=Mus musculus GN=Ddx21 PE=1 SV=2	U
Q99NA9	353	39820	5.2	178.663	0	0	0	0	0	Polycomb group RING finger protein 6 OS=Mus musculus GN=Pcgf6 PE=1 SV=1	U
P47955	114	11475	4.3	0	280.841	0	0	0	0	60S acidic ribosomal protein P1 OS=Mus musculus GN=Rplp1 PE=1 SV=1	U
Q9CR55	154	17829	10.1	0	207.896	0	0	0	0	UPF0547 protein C16orf87 homolog OS=Mus musculus PE=2 SV=1	U
P28574	160	18197	5.9	0	150.075	0	0	0	0	Protein max OS=Mus musculus GN=Max PE=1 SV=1	U
P01644	108	11910	8	0	148.222	0	0	0	0	Ig kappa chain V-V region HP R16.7 OS=Mus musculus PE=1 SV=1	group-7
P01645	108	11954	8	0	148.222	0	0	0	0	Ig kappa chain V-V region HP 93G7 OS=Mus musculus PE=1 SV=1	group-7
P01646	108	11989	8	0	148.222	0	0	0	0	Ig kappa chain V-V region HP 123E6 OS=Mus musculus PE=1 SV=1	group-7
Q9D1R9	117	13293	11.5	0	136.82	0	0	0	0	60S ribosomal protein L34 OS=Mus musculus GN=Rpl34 PE=3 SV=2	U
P63276	135	15524	9.8	0	118.577	0	0	0	0	40S ribosomal protein S17 OS=Mus musculus GN=Rps17 PE=1 SV=2	U
Q8BGY7	273	31600	9.8	0	58.6372	0	0	0	0	Uncharacterized protein C18orf19 homolog OS=Mus musculus PE=2 SV=1	U
P97311	821	92867	5.5	0	48.7453	0	0	0	0	DNA replication licensing factor MCM6 OS=Mus musculus GN=Mcm6 PE=1 SV=1	U
P05064	364	39356	8.1	0	43.9779	0	0	0	0	Fructose-bisphosphate aldolase A OS=Mus musculus GN=Aldoa PE=1 SV=2	U
P70698	591	66683	6.6	0	40.6293	0	0	0	0	CTP synthase 1 OS=Mus musculus GN=Ctps PE=1 SV=2	U
P48678	665	74238	7	0	36.1082	0	0	0	0	Lamin-A/C OS=Mus musculus GN=Lmna PE=1 SV=2	U
Q9EST1	446	49593	5.6	0	35.8923	0	0	0	0	Gasdermin-A OS=Mus musculus GN=Gsdma PE=2 SV=1	U
Q9QXX4	676	74467	8.6	0	23.6804	0	0	0	0	Calcium-binding mitochondrial carrier protein Aralar2 OS=Mus musculus GN=Slc25a13 PE=1 SV=1	U
Q922D8	935	101256	7.1	0	17.1208	0	0	0	0	C-1-tetrahydrofolate synthase, cytoplasmic OS=Mus musculus GN=Mthfd1 PE=1 SV=3	U
Q9R1X4	1197	137503	5.5	0	13.3734	0	0	0	0	Protein timeless homolog OS=Mus musculus GN=Timeless PE=1 SV=3	U
Q6P9Q4	1197	129600	6.3	0	13.3734	0	0	0	0	FH1/FH2 domain-containing protein 1 OS=Mus musculus GN=Fhod1 PE=2 SV=3	U
A2A791	1549	172437	6.8	0	10.3344	0	0	0	0	Zinc finger MYM-type protein 4 OS=Mus musculus GN=Zmym4 PE=1 SV=1	U
Q80XI3	1579	174889	5.5	0	10.138	0	0	0	0	Eukaryotic translation initiation factor 4 gamma 3 OS=Mus musculus GN=Eif4g3 PE=1 SV=2	U
Q3UXZ9	1690	192215	6.4	0	9.47216	0	0	0	0	Lysine-specific demethylase 5A OS=Mus musculus GN=Kdm5a PE=1 SV=2	U
Q9JJV9	2019	227620	5.6	0	7.92866	0	0	0	0	Sodium channel protein type 5 subunit alpha OS=Mus musculus GN=Scn5a PE=2 SV=1	U
O35218	782	88383	5.1	0	0	103.25	0	0	0	Cleavage and polyadenylation specificity factor subunit 2 OS=Mus musculus GN=Cpsf2 PE=1 SV=1	U
Q9D552	379	45503	9.7	0	0	85.215	0	0	0	Spermatogenesis-associated protein 17 OS=Mus musculus GN=Spata17 PE=2 SV=1	U
Q9D824	581	64959	5.8	0	0	83.3817	0	0	0	Pre-mRNA 3'-end-processing factor FIP1 OS=Mus musculus GN=Fip1l1 PE=1 SV=1	U
Q8BSI6	596	65752	5.4	0	0	54.1888	0	0	0	R3H and coiled-coil domain-containing protein 1 OS=Mus musculus GN=R3hcc1 PE=2 SV=2	U
Q9WV07	711	80579	6.9	0	0	45.424	0	0	0	Epidermis-type lipoxygenase 3 OS=Mus musculus GN=Aloxe3 PE=2 SV=1	U
Q9CQV6	125	14617	8.4	0	0	0	112.72	0	0	Microtubule-associated proteins 1A/1B light chain 3B OS=Mus musculus GN=Map1lc3b PE=1 SV=3	U
P97450	108	12496	9.4	0	0	0	86.9757	0	0	ATP synthase-coupling factor 6, mitochondrial OS=Mus musculus GN=Atp5j PE=1 SV=1	U
O55142	110	12554	10.9	0	0	0	85.3943	0	0	60S ribosomal protein L35a OS=Mus musculus GN=Rpl35a PE=2 SV=2	U
P61226	183	20504	4.8	0	0	0	76.9949	0	0	Ras-related protein Rap-2b OS=Mus musculus GN=Rap2b PE=1 SV=1	U
O88653	124	13553	7.3	0	0	0	75.753	0	0	Mitogen-activated protein kinase scaffold protein 1 OS=Mus musculus GN=Mapksp1 PE=1 SV=1	U
Q9CQE8	244	28152	6.9	0	0	0	57.7461	0	0	UPF0568 protein C14orf166 homolog OS=Mus musculus PE=2 SV=1	U
Q99JY9	418	47357	5.9	0	0	0	56.1805	0	0	Actin-related protein 3 OS=Mus musculus GN=Actr3 PE=1 SV=3	U
Q9DC51	354	40538	5.7	0	0	0	53.0699	0	0	Guanine nucleotide-binding protein G(k) subunit alpha OS=Mus musculus GN=Gnai3 PE=1 SV=3	U
Q9JM76	178	20525	8.6	0	0	0	52.7718	0	0	Actin-related protein 2/3 complex subunit 3 OS=Mus musculus GN=Arpc3 PE=1 SV=3	U
P29391	183	20802	6	0	0	0	51.3299	0	0	Ferritin light chain 1 OS=Mus musculus GN=Ftl1 PE=1 SV=2	group-18
P49945	183	20843	6.9	0	0	0	51.3299	0	0	Ferritin light chain 2 OS=Mus musculus GN=Ftl2 PE=2 SV=2	group-18
Q9DCR2	193	21732	5.4	0	0	0	48.6703	0	0	AP-3 complex subunit sigma-1 OS=Mus musculus GN=Ap3s1 PE=1 SV=2	U
Q8R001	326	36946	5.4	0	0	0	43.221	0	0	Microtubule-associated protein RP/EB family member 2 OS=Mus musculus GN=Mapre2 PE=1 SV=1	U
Q9D8B3	224	24936	4.8	0	0	0	41.9347	0	0	Charged multivesicular body protein 4b OS=Mus musculus GN=Chmp4b PE=2 SV=2	U
P62334	389	44173	7.5	0	0	0	36.2212	0	0	26S protease regulatory subunit S10B OS=Mus musculus GN=Psmc6 PE=1 SV=1	U
Q9DCT2	263	30149	7.2	0	0	0	35.7162	0	0	NADH dehydrogenase [ubiquinone] iron-sulfur protein 3, mitochondrial OS=Mus musculus GN=Ndufs3 PE=1 SV=2	U
Q60634	428	47038	5.2	0	0	0	32.9207	0	0	Flotillin-2 OS=Mus musculus GN=Flot2 PE=1 SV=2	U
Q99J99	297	33023	6.6	0	0	0	31.6275	0	0	3-mercaptopyruvate sulfurtransferase OS=Mus musculus GN=Mpst PE=1 SV=3	U
Q9WUM3	484	53912	5.8	0	0	0	29.1117	0	0	Coronin-1B OS=Mus musculus GN=Coro1b PE=1 SV=1	U
P21279	359	42158	5.7	0	0	0	26.1654	0	0	Guanine nucleotide-binding protein G(q) subunit alpha OS=Mus musculus GN=Gnaq PE=1 SV=4	U
Q9D051	359	38937	6.9	0	0	0	26.1654	0	0	Pyruvate dehydrogenase E1 component subunit beta, mitochondrial OS=Mus musculus GN=Pdhb PE=1 SV=1	U
P60762	362	41493	9.3	0	0	0	25.9485	0	0	Mortality factor 4-like protein 1 OS=Mus musculus GN=Morf4l1 PE=2 SV=2	U
Q9DC69	377	42509	9.7	0	0	0	24.9161	0	0	NADH dehydrogenase [ubiquinone] 1 alpha subcomplex subunit 9, mitochondrial OS=Mus musculus GN=Ndufa9 PE=1 SV=1	U
Q91YQ5	608	68528	6.5	0	0	0	23.1744	0	0	Dolichyl-diphosphooligosaccharide--protein glycosyltransferase subunit 1 OS=Mus musculus GN=Rpn1 PE=2 SV=1	U
Q8BG02	447	51462	6.4	0	0	0	21.0143	0	0	Serine/threonine-protein phosphatase 2A 55 kDa regulatory subunit B gamma isoform OS=Mus musculus GN=Ppp2r2c PE=2 SV=1	U
Q8BGH2	469	51864	6.8	0	0	0	20.0285	0	0	Sorting and assembly machinery component 50 homolog OS=Mus musculus GN=Samm50 PE=1 SV=1	U
Q8CBW3	481	52288	7.6	0	0	0	19.5288	0	0	Abl interactor 1 OS=Mus musculus GN=Abi1 PE=1 SV=3	U
Q6P9Z1	483	54986	9.3	0	0	0	19.448	0	0	SWI/SNF-related matrix-associated actin-dependent regulator of chromatin subfamily D member 3 OS=Mus musculus GN=Smarcd3 PE=1 SV=2	U
P09242	524	57455	6.9	0	0	0	17.9263	0	0	Alkaline phosphatase, tissue-nonspecific isozyme OS=Mus musculus GN=Alpl PE=1 SV=1	U
O35874	532	56062	5.9	0	0	0	17.6567	0	0	Neutral amino acid transporter A OS=Mus musculus GN=Slc1a4 PE=1 SV=1	U
Q9CZX0	547	62385	8.9	0	0	0	17.1725	0	0	Elongator complex protein 3 OS=Mus musculus GN=Elp3 PE=2 SV=1	U
Q8R4F1	589	66216	6.1	0	0	0	15.948	0	0	Netrin-G2 OS=Mus musculus GN=Ntng2 PE=1 SV=1	U
Q9D5Y1	937	110072	6.6	0	0	0	15.0374	0	0	Coiled-coil domain-containing protein 39 OS=Mus musculus GN=Ccdc39 PE=2 SV=1	U
Q8BHN3	944	106911	6.1	0	0	0	14.9259	0	0	Neutral alpha-glucosidase AB OS=Mus musculus GN=Ganab PE=1 SV=1	U
Q9DBG6	631	69063	5.8	0	0	0	14.8865	0	0	Dolichyl-diphosphooligosaccharide--protein glycosyltransferase subunit 2 OS=Mus musculus GN=Rpn2 PE=2 SV=1	U
Q9CRT8	963	109734	5.2	0	0	0	14.6314	0	0	Exportin-T OS=Mus musculus GN=Xpot PE=2 SV=3	U
O54781	681	76757	4.9	0	0	0	13.7935	0	0	Serine/threonine-protein kinase SRPK2 OS=Mus musculus GN=Srpk2 PE=1 SV=2	U
Q8BPM0	1077	123336	7.5	0	0	0	13.0827	0	0	Disheveled-associated activator of morphogenesis 1 OS=Mus musculus GN=Daam1 PE=2 SV=3	U
Q9Z0E0	729	78895	5.5	0	0	0	12.8853	0	0	Neurochondrin OS=Mus musculus GN=Ncdn PE=1 SV=1	U
P46460	744	82613	6.9	0	0	0	12.6255	0	0	Vesicle-fusing ATPase OS=Mus musculus GN=Nsf PE=1 SV=2	U
Q8VDU5	748	81913	7.5	0	0	0	12.558	0	0	SNF-related serine/threonine-protein kinase OS=Mus musculus GN=Snrk PE=1 SV=1	U
Q8K2J0	785	88607	6.8	0	0	0	11.9661	0	0	1-phosphatidylinositol-4,5-bisphosphate phosphodiesterase delta-3 OS=Mus musculus GN=Plcd3 PE=1 SV=2	U
Q9EQH3	796	91713	5.4	0	0	0	11.8007	0	0	Vacuolar protein sorting-associated protein 35 OS=Mus musculus GN=Vps35 PE=1 SV=1	U
Q8BU30	1262	144256	6.6	0	0	0	11.1649	0	0	Isoleucyl-tRNA synthetase, cytoplasmic OS=Mus musculus GN=Iars PE=2 SV=1	U
P39053	867	97803	7.7	0	0	0	10.8343	0	0	Dynamin-1 OS=Mus musculus GN=Dnm1 PE=1 SV=2	U
Q68FL6	902	101431	7.1	0	0	0	10.4139	0	0	Methionyl-tRNA synthetase, cytoplasmic OS=Mus musculus GN=Mars PE=2 SV=1	U
Q99K46	921	105350	5	0	0	0	10.1991	0	0	Ubiquitin carboxyl-terminal hydrolase 11 OS=Mus musculus GN=Usp11 PE=2 SV=3	U
Q3URQ0	928	105209	9.2	0	0	0	10.1222	0	0	Testis-expressed sequence 10 protein OS=Mus musculus GN=Tex10 PE=2 SV=1	U
Q80Z37	1033	117082	9.5	0	0	0	9.09329	0	0	E3 ubiquitin-protein ligase Topors OS=Mus musculus GN=Topors PE=1 SV=1	U
Q91YE6	1041	116052	4.8	0	0	0	9.02341	0	0	Importin-9 OS=Mus musculus GN=Ipo9 PE=1 SV=3	U
Q6DIC0	1577	180252	7.2	0	0	0	8.93472	0	0	Probable global transcription activator SNF2L2 OS=Mus musculus GN=Smarca2 PE=1 SV=1	U
Q99MI1	1120	128330	5.9	0	0	0	8.38694	0	0	ELKS/Rab6-interacting/CAST family member 1 OS=Mus musculus GN=Erc1 PE=1 SV=1	U
Q3UHX0	1147	128635	6.6	0	0	0	8.18951	0	0	Nucleolar protein 8 OS=Mus musculus GN=Nol8 PE=1 SV=2	U
Q80XC6	1172	133425	8	0	0	0	8.01482	0	0	UPF0614 protein C14orf102 homolog OS=Mus musculus PE=2 SV=2	U
Q8BMJ2	1178	134192	7.1	0	0	0	7.974	0	0	Leucyl-tRNA synthetase, cytoplasmic OS=Mus musculus GN=Lars PE=2 SV=2	U
O35927	1247	134999	7.7	0	0	0	7.53278	0	0	Catenin delta-2 OS=Mus musculus GN=Ctnnd2 PE=1 SV=1	U
Q6P5D3	1388	155762	7.9	0	0	0	6.76756	0	0	Putative ATP-dependent RNA helicase DHX57 OS=Mus musculus GN=Dhx57 PE=2 SV=2	U
Q5SNZ0	1873	215917	6.2	0	0	0	5.01515	0	0	Girdin OS=Mus musculus GN=Ccdc88a PE=1 SV=2	U
Q9WU42	2472	270856	8.4	0	0	0	3.79991	0	0	Nuclear receptor corepressor 2 OS=Mus musculus GN=Ncor2 PE=1 SV=2	U
P09602	90	9423	10	0	0	0	0	606.026	0	Non-histone chromosomal protein HMG-17 OS=Mus musculus GN=Hmgn2 PE=1 SV=2	U
P62317	118	13527	9.9	0	0	0	0	288.889	0	Small nuclear ribonucleoprotein Sm D2 OS=Mus musculus GN=Snrpd2 PE=2 SV=1	U
Q923D4	86	10119	6.4	0	0	0	0	237.83	0	Splicing factor 3B subunit 5 OS=Mus musculus GN=Sf3b5 PE=2 SV=1	U
Q6ZWM4	96	10403	4.5	0	0	0	0	213.056	0	N-alpha-acetyltransferase 38, NatC auxiliary subunit OS=Mus musculus GN=Naa38 PE=2 SV=3	U
P57784	255	28357	8.6	0	0	0	0	187.155	0	U2 small nuclear ribonucleoprotein A' OS=Mus musculus GN=Snrpa1 PE=1 SV=2	U
P62309	76	8496	8.9	0	0	0	0	179.415	0	Small nuclear ribonucleoprotein G OS=Mus musculus GN=Snrpg PE=1 SV=1	U
O89086	153	16605	7.5	0	0	0	0	178.243	0	Putative RNA-binding protein 3 OS=Mus musculus GN=Rbm3 PE=1 SV=1	U
O55128	153	17595	9.4	0	0	0	0	178.243	0	Histone deacetylase complex subunit SAP18 OS=Mus musculus GN=Sap18 PE=2 SV=1	U
Q80WS3	314	33339	10.2	0	0	0	0	173.702	0	rRNA/tRNA 2'-O-methyltransferase fibrillarin-like protein 1 OS=Mus musculus GN=Fbll1 PE=2 SV=1	U
Q9JMG7	202	22431	8.4	0	0	0	0	168.757	0	Hepatoma-derived growth factor-related protein 3 OS=Mus musculus GN=Hdgfrp3 PE=1 SV=2	U
P60898	125	14523	5.1	0	0	0	0	163.627	0	DNA-directed RNA polymerase II subunit RPB9 OS=Mus musculus GN=Polr2i PE=2 SV=1	U
Q9D0B0	222	25661	8.6	0	0	0	0	153.554	0	Splicing factor, arginine/serine-rich 9 OS=Mus musculus GN=Sfrs9 PE=1 SV=1	U
Q9DCB1	99	10769	9.7	0	0	0	0	137.733	0	High mobility group nucleosome-binding domain-containing protein 3 OS=Mus musculus GN=Hmgn3 PE=1 SV=1	U
Q9JKB3	361	38814	9.7	0	0	0	0	132.201	0	DNA-binding protein A OS=Mus musculus GN=Csda PE=1 SV=2	U
P62488	172	19294	5.5	0	0	0	0	118.915	0	DNA-directed RNA polymerase II subunit RPB7 OS=Mus musculus GN=Polr2g PE=2 SV=1	U
Q60749	443	48371	8.7	0	0	0	0	107.73	0	KH domain-containing, RNA-binding, signal transduction-associated protein 1 OS=Mus musculus GN=Khdrbs1 PE=1 SV=2	U
O88291	580	65225	5.2	0	0	0	0	105.793	0	Zinc finger protein 326 OS=Mus musculus GN=Znf326 PE=1 SV=1	U
Q8BTF8	293	32452	7.9	0	0	0	0	93.0756	0	RNA-binding Raly-like protein OS=Mus musculus GN=Ralyl PE=2 SV=1	U
Q923G2	150	17143	4.7	0	0	0	0	90.9038	0	DNA-directed RNA polymerases I, II, and III subunit RPABC3 OS=Mus musculus GN=Polr2h PE=2 SV=3	U
Q9CRB2	153	17247	8.4	0	0	0	0	89.1214	0	H/ACA ribonucleoprotein complex subunit 2 OS=Mus musculus GN=Nhp2 PE=2 SV=1	U
Q62241	159	17364	9.7	0	0	0	0	85.7583	0	U1 small nuclear ribonucleoprotein C OS=Mus musculus GN=Snrpc PE=2 SV=1	U
Q8VE97	489	55979	11.4	0	0	0	0	83.6538	0	Splicing factor, arginine/serine-rich 4 OS=Mus musculus GN=Sfrs4 PE=2 SV=1	U
Q923D5	641	69875	8.4	0	0	0	0	74.4532	0	WW domain-binding protein 11 OS=Mus musculus GN=Wbp11 PE=1 SV=2	U
P97760	275	31311	5	0	0	0	0	74.3759	0	DNA-directed RNA polymerase II subunit RPB3 OS=Mus musculus GN=Polr2c PE=2 SV=1	U
Q3UKJ7	513	57544	7.2	0	0	0	0	66.4502	0	WD40 repeat-containing protein SMU1 OS=Mus musculus GN=Smu1 PE=2 SV=2	U
B2RY56	841	99926	6.4	0	0	0	0	64.8541	0	RNA-binding protein 25 OS=Mus musculus GN=Rbm25 PE=1 SV=1	U
Q9CQI7	225	25323	9.7	0	0	0	0	60.6026	0	U2 small nuclear ribonucleoprotein B'' OS=Mus musculus GN=Snrpb2 PE=2 SV=1	U
Q8CH25	1031	116920	7.7	0	0	0	0	59.5151	0	SAFB-like transcription modulator OS=Mus musculus GN=Sltm PE=1 SV=1	U
Q9CY66	231	23474	11	0	0	0	0	59.0285	0	H/ACA ribonucleoprotein complex subunit 1 OS=Mus musculus GN=Gar1 PE=2 SV=1	U
Q99KX1	247	28055	7	0	0	0	0	55.2048	0	Myeloid leukemia factor 2 OS=Mus musculus GN=Mlf2 PE=1 SV=1	U
Q9D554	501	58842	5.3	0	0	0	0	54.4334	0	Splicing factor 3A subunit 3 OS=Mus musculus GN=Sf3a3 PE=2 SV=2	U
Q9ER69	396	44177	5.2	0	0	0	0	51.6499	0	Pre-mRNA-splicing regulator WTAP OS=Mus musculus GN=Wtap PE=2 SV=3	U
Q8BJ05	735	82409	7.4	0	0	0	0	46.3795	0	Zinc finger CCCH domain-containing protein 14 OS=Mus musculus GN=Zc3h14 PE=1 SV=1	U
Q8BUH8	1037	116346	6.5	0	0	0	0	46.0217	0	Sentrin-specific protease 7 OS=Mus musculus GN=Senp7 PE=2 SV=1	U
Q9JJ80	306	35364	10	0	0	0	0	44.5607	0	Ribosome production factor 2 homolog OS=Mus musculus GN=Rpf2 PE=2 SV=2	U
Q8VDS4	312	35701	7.6	0	0	0	0	43.7038	0	Regulation of nuclear pre-mRNA domain-containing protein 1A OS=Mus musculus GN=Rprd1a PE=2 SV=1	U
Q91Z49	317	35887	11.8	0	0	0	0	43.0144	0	UAP56-interacting factor OS=Mus musculus GN=Fyttd1 PE=1 SV=1	U
Q9WU01	349	38866	6.5	0	0	0	0	39.0704	0	KH domain-containing, RNA-binding, signal transduction-associated protein 2 OS=Mus musculus GN=Khdrbs2 PE=1 SV=1	U
Q9D4H9	881	99105	5.3	0	0	0	0	38.6935	0	PHD finger protein 14 OS=Mus musculus GN=Phf14 PE=1 SV=1	U
Q8CH09	1067	118103	8.3	0	0	0	0	38.3381	0	Putative splicing factor, arginine/serine-rich 14 OS=Mus musculus GN=Sfrs14 PE=2 SV=2	U
Q9CYH6	365	41552	10.8	0	0	0	0	37.3577	0	Ribosome biogenesis regulatory protein homolog OS=Mus musculus GN=Rrs1 PE=2 SV=1	U
Q69Z99	562	63908	9.5	0	0	0	0	36.3939	0	Zinc finger protein 512 OS=Mus musculus GN=Znf512 PE=2 SV=2	U
Q8JZX4	405	45304	5.8	0	0	0	0	33.6681	0	Splicing factor 45 OS=Mus musculus GN=Rbm17 PE=1 SV=1	U
Q5SVQ0	613	70641	8.7	0	0	0	0	33.366	0	Histone acetyltransferase MYST2 OS=Mus musculus GN=Myst2 PE=2 SV=1	U
Q9CQU1	439	51954	5	0	0	0	0	31.0605	0	Microfibrillar-associated protein 1 OS=Mus musculus GN=Mfap1 PE=1 SV=1	U
Q60722	670	71625	7.2	0	0	0	0	30.5274	0	Transcription factor 4 OS=Mus musculus GN=Tcf4 PE=1 SV=1	U
O88508	908	101672	6.7	0	0	0	0	30.0343	0	DNA (cytosine-5)-methyltransferase 3A OS=Mus musculus GN=Dnmt3a PE=1 SV=2	U
Q91WM3	475	52107	7.9	0	0	0	0	28.7065	0	U3 small nucleolar RNA-interacting protein 2 OS=Mus musculus GN=Rrp9 PE=1 SV=1	U
Q62203	475	49911	9.5	0	0	0	0	28.7065	0	Splicing factor 3A subunit 2 OS=Mus musculus GN=Sf3a2 PE=2 SV=2	U
P28659	486	52107	8.5	0	0	0	0	28.0567	0	CUGBP Elav-like family member 1 OS=Mus musculus GN=Celf1 PE=1 SV=2	U
Q922V4	513	56938	9.2	0	0	0	0	26.5801	0	Pleiotropic regulator 1 OS=Mus musculus GN=Plrg1 PE=2 SV=1	U
Q3UYV9	790	91927	6.6	0	0	0	0	25.8903	0	Nuclear cap-binding protein subunit 1 OS=Mus musculus GN=Ncbp1 PE=1 SV=2	U
Q6NVF9	551	59153	7.2	0	0	0	0	24.747	0	Cleavage and polyadenylation specificity factor subunit 6 OS=Mus musculus GN=Cpsf6 PE=1 SV=1	U
Q5SSI6	552	61218	8.8	0	0	0	0	24.7021	0	U3 small nucleolar RNA-associated protein 18 homolog OS=Mus musculus GN=Utp18 PE=1 SV=1	U
Q9EQ61	584	67796	6.8	0	0	0	0	23.3486	0	Pescadillo homolog OS=Mus musculus GN=Pes1 PE=1 SV=1	U
Q9R1C7	953	108481	7.7	0	0	0	0	21.4621	0	Pre-mRNA-processing factor 40 homolog A OS=Mus musculus GN=Prpf40a PE=1 SV=1	U
Q8BKS9	647	72800	9.7	0	0	0	0	21.0751	0	Pumilio domain-containing protein KIAA0020 OS=Mus musculus GN=Kiaa0020 PE=2 SV=2	U
Q8R3N6	657	75436	5	0	0	0	0	20.7543	0	THO complex subunit 1 OS=Mus musculus GN=Thoc1 PE=1 SV=1	U
A2AIV2	1811	201438	5	0	0	0	0	18.8233	0	Protein virilizer homolog OS=Mus musculus GN=Kiaa1429 PE=1 SV=1	U
Q8VI24	733	82559	6.9	0	0	0	0	18.6024	0	DNA-binding protein SATB2 OS=Mus musculus GN=Satb2 PE=1 SV=1	U
A2AR02	752	88325	10.3	0	0	0	0	18.1324	0	Peptidyl-prolyl cis-trans isomerase G OS=Mus musculus GN=Ppig PE=1 SV=1	U
Q8R2M2	758	84277	6.4	0	0	0	0	17.9889	0	Deoxynucleotidyltransferase terminal-interacting protein 2 OS=Mus musculus GN=Dnttip2 PE=1 SV=1	U
P24788	784	91514	5.4	0	0	0	0	17.3923	0	Cell division protein kinase 11 OS=Mus musculus GN=Cdk11 PE=1 SV=2	U
Q99PU8	1217	136668	8.7	0	0	0	0	16.8064	0	Putative ATP-dependent RNA helicase DHX30 OS=Mus musculus GN=Dhx30 PE=2 SV=1	U
Q66JV4	834	96436	7.9	0	0	0	0	16.33	0	RNA-binding protein 12B-B OS=Mus musculus GN=Rbm12bb PE=1 SV=1	group-30
Q80YR9	836	96596	8.1	0	0	0	0	16.33	0	RNA-binding protein 12B-A OS=Mus musculus GN=Rbm12ba PE=1 SV=2	group-30
Q8VDM6	859	96002	6.6	0	0	0	0	15.8738	0	Heterogeneous nuclear ribonucleoprotein U-like protein 1 OS=Mus musculus GN=Hnrnpul1 PE=1 SV=1	U
Q8CGZ0	936	106169	9.1	0	0	0	0	14.5679	0	Calcium homeostasis endoplasmic reticulum protein OS=Mus musculus GN=Cherp PE=1 SV=1	U
Q9EPQ8	1983	215283	9	0	0	0	0	13.7525	0	Transcription factor 20 OS=Mus musculus GN=Tcf20 PE=1 SV=2	U
Q61136	1007	116948	10.2	0	0	0	0	13.5408	0	Serine/threonine-protein kinase PRP4 homolog OS=Mus musculus GN=Prpf4b PE=1 SV=2	U
Q8K224	1024	115418	8.3	0	0	0	0	13.316	0	N-acetyltransferase 10 OS=Mus musculus GN=Nat10 PE=2 SV=1	U
Q6NV83	1029	118246	8.5	0	0	0	0	13.2513	0	U2-associated protein SR140 OS=Mus musculus GN=Sr140 PE=1 SV=2	U
B1AZI6	1594	182772	8.4	0	0	0	0	12.8315	0	THO complex subunit 2 OS=Mus musculus GN=Thoc2 PE=3 SV=1	U
Q9QX47	2404	261428	5.6	0	0	0	0	11.3441	0	Protein SON OS=Mus musculus GN=Son PE=1 SV=1	U
Q9D3E6	1258	144659	5.7	0	0	0	0	10.8391	0	Cohesin subunit SA-1 OS=Mus musculus GN=Stag1 PE=1 SV=2	U
A2ASQ1	1950	207537	6.3	0	0	0	0	10.4889	0	Agrin OS=Mus musculus GN=Agrn PE=2 SV=1	U
P70399	1957	211338	4.6	0	0	0	0	10.4514	0	Tumor suppressor p53-binding protein 1 OS=Mus musculus GN=Tp53bp1 PE=1 SV=2	U
Q61464	1960	218132	6.9	0	0	0	0	10.4354	0	Zinc finger protein 638 OS=Mus musculus GN=Znf638 PE=1 SV=2	U
Q8CFQ3	1481	170293	6.3	0	0	0	0	9.20701	0	Intron-binding protein aquarius OS=Mus musculus GN=Aqr PE=2 SV=2	U
Q8CJF7	2243	247644	6.5	0	0	0	0	9.11875	0	Protein ELYS OS=Mus musculus GN=Ahctf1 PE=1 SV=1	U
Q6NS46	1862	207777	8.7	0	0	0	0	7.32308	0	Protein RRP5 homolog OS=Mus musculus GN=Pdcd11 PE=2 SV=2	U
P34884	115	12504	7.3	0	0	0	0	0	90.8212	Macrophage migration inhibitory factor OS=Mus musculus GN=Mif PE=1 SV=2	U
Q673H1	205	22712	11.1	0	0	0	0	0	76.4227	Tumor suppressor candidate gene 1 protein homolog OS=Mus musculus GN=Tusc1 PE=2 SV=1	U
P61089	152	17138	6.6	0	0	0	0	0	68.7134	Ubiquitin-conjugating enzyme E2 N OS=Mus musculus GN=Ube2n PE=1 SV=1	U
O70591	154	16534	6.6	0	0	0	0	0	67.821	Prefoldin subunit 2 OS=Mus musculus GN=Pfdn2 PE=2 SV=2	U
Q9DCN2	301	34128	8.4	0	0	0	0	0	52.0487	NADH-cytochrome b5 reductase 3 OS=Mus musculus GN=Cyb5r3 PE=1 SV=3	U
P97461	204	22889	9.7	0	0	0	0	0	51.1982	40S ribosomal protein S5 OS=Mus musculus GN=Rps5 PE=2 SV=3	U
Q922R8	440	48100	5.1	0	0	0	0	0	47.4747	Protein disulfide-isomerase A6 OS=Mus musculus GN=Pdia6 PE=1 SV=3	U
Q61029	452	50295	9.4	0	0	0	0	0	46.2143	Lamina-associated polypeptide 2, isoforms beta/delta/epsilon/gamma OS=Mus musculus GN=Tmpo PE=1 SV=3	U
Q8N9S3	331	37648	6.4	0	0	0	0	0	31.5542	Activator of 90 kDa heat shock protein ATPase homolog 2 OS=Mus musculus GN=Ahsa2 PE=2 SV=2	U
P28229	396	45666	7.4	0	0	0	0	0	26.3748	Gap junction gamma-1 protein OS=Mus musculus GN=Gjc1 PE=1 SV=1	U
Q9CRC8	602	68076	6.9	0	0	0	0	0	26.0243	Leucine-rich repeat-containing protein 40 OS=Mus musculus GN=Lrrc40 PE=2 SV=2	U
P50396	447	50522	5.1	0	0	0	0	0	23.418	Rab GDP dissociation inhibitor alpha OS=Mus musculus GN=Gdi1 PE=1 SV=3	group-35
Q61598	445	50537	6.2	0	0	0	0	0	23.418	Rab GDP dissociation inhibitor beta OS=Mus musculus GN=Gdi2 PE=1 SV=1	group-35
P54823	483	54192	8.7	0	0	0	0	0	21.6241	Probable ATP-dependent RNA helicase DDX6 OS=Mus musculus GN=Ddx6 PE=2 SV=1	U
Q921F4	591	64125	5.8	0	0	0	0	0	17.6725	Heterogeneous nuclear ribonucleoprotein L-like OS=Mus musculus GN=Hnrpll PE=1 SV=3	U
O08796	724	81739	5.4	0	0	0	0	0	14.426	Eukaroytic elongation factor 2 kinase OS=Mus musculus GN=Eef2k PE=1 SV=1	U
Q8BMS1	763	82670	9.1	0	0	0	0	0	13.6886	Trifunctional enzyme subunit alpha, mitochondrial OS=Mus musculus GN=Hadha PE=1 SV=1	U
P56399	858	95833	5	0	0	0	0	0	12.173	Ubiquitin carboxyl-terminal hydrolase 5 OS=Mus musculus GN=Usp5 PE=1 SV=1	U
P59384	950	103938	8.7	0	0	0	0	0	10.9941	A disintegrin and metalloproteinase with thrombospondin motifs 15 OS=Mus musculus GN=Adamts15 PE=2 SV=2	U
Q61543	1175	133734	6.8	0	0	0	0	0	8.88888	Golgi apparatus protein 1 OS=Mus musculus GN=Glg1 PE=1 SV=1	U
Q692V3	1318	150823	8.7	0	0	0	0	0	7.92446	Tetratricopeptide repeat protein GNN OS=Mus musculus GN=Gnn PE=1 SV=1	U
Q6NZJ6	1600	176076	5.4	0	0	0	0	0	6.52777	Eukaryotic translation initiation factor 4 gamma 1 OS=Mus musculus GN=Eif4g1 PE=1 SV=1	U
Q9R0L6	2025	228831	5	0	0	0	0	0	5.15775	Pericentriolar material 1 protein OS=Mus musculus GN=Pcm1 PE=1 SV=1	U
