# Supplementary material for: A Functional Switch of NuRD Chromatin Remodeling Complex Subunits Regulates Mouse Cortical Development
Source: Cell Rep. 2016 Nov 1;17(6):1683–98. doi: 10.1016/j.celrep.2016.10.022 (PMC5149529; doi:10.1016/j.celrep.2016.10.022)
Supplement: Table S2. Differentially Expressed Genes in the Developing Mouse Embryonic Cortex, Related to Figures 7 and S6 [file mmc3.xlsx]

## Sheet: Table S2
Table S2. Significant differentially expressed genes in the developing embryonic cortex.
SYMBOL	E15_Vs_E12.logFC	E15_Vs_E12.FC	E15_Vs_E12.FDR	E18_Vs_E12.logFC	E18_Vs_E12.FC	E18_Vs_E12.FDR	E18_Vs_E15.logFC	E18_Vs_E15.FC	E18_Vs_E15.FDR
0610007N19RIK	0.267595	1.2038	0.00970511	-1.05756	0.480445	1.56e-09	-1.32515	0.399107	4.26e-10
0610010F05RIK	0.874165	1.83295	3.07e-05	1.09533	2.13661	9.7e-07	0.22116	1.16567	0.256623
0610010K06RIK	0.83861	1.78833	7.02e-06	1.20621	2.3073	2.85e-08	0.367596	1.2902	0.0132244
0910001A06RIK	0.643853	1.5625	6.65e-05	1.92068	3.78601	3.92e-11	1.27683	2.42305	2.49e-08
1110001A07RIK	-0.740671	0.598461	1.72e-05	-1.46104	0.363231	1.45e-09	-0.72037	0.606942	2.34e-05
1110003E01RIK	0.947771	1.92889	9.68e-07	1.21162	2.31597	1.01e-08	0.263846	1.20068	0.0566631
1110003O08RIK	0.621372	1.53834	8.77e-05	1.39528	2.63039	2.07e-09	0.773903	1.70989	8.68e-06
1110005A23RIK	-0.611333	0.654592	0.0838051	-1.01627	0.494393	0.00274989	-0.404938	0.755269	0.302568
1110012D08RIK	-0.506619	0.70387	6.17e-05	-1.14447	0.452356	1.23e-09	-0.63785	0.64267	5.17e-06
1110012O05RIK	0.671394	1.59261	6.23e-05	1.20311	2.30235	2.47e-08	0.531713	1.44564	0.000635658
1110014O20RIK	-0.826172	0.564024	5.98e-06	-1.01533	0.494715	1.78e-07	-0.189157	0.877118	0.224104
1110017D15RIK	-1.13532	0.455234	0.00115587	-0.743264	0.597386	0.0185504	0.392055	1.31226	0.295146
1110018J23RIK	-0.363052	0.777518	0.00116408	-2.37349	0.192978	1.76e-13	-2.01044	0.248198	7.32e-12
1110021J02RIK	0.101097	1.07259	0.397422	-1.00484	0.498326	2.99e-09	-1.10594	0.464601	3.51e-09
1110029L17RIK	-1.32314	0.399665	4.06e-08	-1.21281	0.431428	4.75e-09	0.110328	1.07947	0.489134
1110031B06RIK	0.971041	1.96025	1.42e-06	1.56623	2.9613	8.53e-10	0.595189	1.51067	0.00022561
1110034A24RIK	-0.622069	0.649739	5.41e-06	-1.13176	0.456359	1.01e-09	-0.50969	0.702373	4.59e-05
1110038G02RIK	-0.376096	0.77052	0.000545701	-1.00991	0.496577	2.32e-09	-0.633814	0.64447	2.35e-06
1110048D14RIK	0.448489	1.36461	7.78e-05	1.22878	2.34369	1.39e-10	0.780293	1.71748	1.47e-07
1110067D22RIK	0.769976	1.70524	9.32e-06	1.23559	2.35477	9.7e-09	0.46561	1.3809	0.00138946
1190002F15RIK	-0.439216	0.737535	0.00289659	-2.5879	0.166327	1.69e-12	-2.14869	0.225518	7.86e-11
1190017O12RIK	-0.172908	0.887053	0.0493252	-1.04984	0.483023	2.14e-10	-0.876929	0.544525	7.96e-09
1200011O22RIK	-0.412084	0.751537	0.00101963	-1.19747	0.43604	2.05e-09	-0.785383	0.580198	1.25e-06
1200015N20RIK	0.662765	1.58311	1.17e-06	1.51424	2.85648	8.57e-12	0.851474	1.80434	4.1e-08
1300011L04RIK	0.358375	1.28198	0.00290354	1.09349	2.13389	5.4e-09	0.735113	1.66453	2.27e-06
1500015O10RIK	1.70553	3.26148	8.6e-08	0.677016	1.59883	0.000309701	-1.02851	0.490216	7.27e-06
1500035N22RIK	0.828692	1.77607	1.96e-06	2.28461	4.87233	1.91e-12	1.45592	2.74331	1.87e-09
1500041B16RIK	1.21338	2.3188	7.28e-07	2.09184	4.26292	1.48e-10	0.878462	1.83841	1.94e-05
1600014C10RIK	0.585064	1.50011	1.23e-05	1.0785	2.11184	2.26e-09	0.493439	1.4078	7.56e-05
1600021P15RIK	0.391084	1.31138	0.00034117	1.15996	2.23451	3.41e-10	0.768878	1.70394	2.08e-07
1700009P17RIK	-1.01625	0.494401	0.000331101	-1.41191	0.375814	4.97e-06	-0.395662	0.76014	0.148793
1700012H17RIK	1.1452	2.21177	3.15e-07	1.74188	3.34471	2.15e-10	0.596676	1.51223	0.000218107
1700013A01RIK	-0.774112	0.584749	3.04e-06	-1.22044	0.429152	3.04e-09	-0.446326	0.733909	0.000815379
1700019D03RIK	0.0980578	1.07033	0.424816	1.05778	2.08172	1.92e-09	0.959719	1.94493	2.33e-08
1700019E19RIK	0.0593421	1.04199	0.619921	-1.14983	0.450677	1.28e-10	-1.20918	0.432515	3.38e-10
1700022C21RIK	-0.388529	0.763908	0.000171251	-1.00563	0.498052	7.88e-10	-0.617103	0.651979	1.14e-06
1700027N10RIK	0.643329	1.56193	8.95e-07	1.37205	2.58838	1.44e-11	0.728722	1.65717	1.37e-07
1700029F09RIK	-0.572358	0.672517	3.3e-06	-1.49094	0.35578	6.35e-12	-0.918586	0.529027	9.86e-09
1700047I17RIK1	1.12802	2.18559	0.000214056	2.13129	4.3811	6.12e-08	1.00327	2.00454	0.000679342
1700052N19RIK	-0.559494	0.67854	9e-05	-1.00188	0.49935	3.99e-08	-0.442382	0.735919	0.000894146
1700086L19RIK	1.14451	2.21071	4.25e-07	2.63042	6.19205	2.26e-12	1.48591	2.80094	9.29e-09
1810009A15RIK	-0.464757	0.724593	5.68e-05	-1.32147	0.400128	5.87e-11	-0.85671	0.55221	4.96e-08
1810015A11RIK	0.987725	1.98306	1.52e-06	2.37183	5.17596	6.56e-12	1.3841	2.61009	2e-08
1810015C11RIK	0.312492	1.24185	0.122312	1.36038	2.56753	2.41e-07	1.04789	2.0675	1.37e-05
1810044D09RIK	-0.428102	0.743239	0.000264414	-1.12793	0.457571	1.12e-09	-0.699832	0.615644	1.38e-06
1810073M12RIK	1.42469	2.68457	8.5e-07	1.87012	3.65563	6.15e-09	0.445428	1.36172	0.0288552
2010003J03RIK	-0.656997	0.634197	1.59e-05	-1.50479	0.352381	1.93e-10	-0.847797	0.555633	8.58e-07
2010005O13RIK	-0.706289	0.612895	1.31e-06	-1.30817	0.403832	1.3e-10	-0.601883	0.658893	6.17e-06
2010011I20RIK	1.71253	3.27735	2.96e-06	1.05414	2.07648	0.000242679	-0.658388	0.633586	0.0178374
2010204K13RIK	-0.965439	0.512123	2.49e-07	-1.16811	0.445005	2.82e-09	-0.202669	0.868942	0.0989647
2010317E24RIK	-0.949063	0.517969	1.08e-06	-2.42473	0.186244	2.2e-12	-1.47567	0.359567	3.72e-09
2210008F06RIK	0.483021	1.39767	0.000297239	1.15891	2.23288	4.33e-09	0.675886	1.59758	9.42e-06
2210008N01RIK	-0.603298	0.658248	0.00498854	-1.01591	0.494515	2.08e-05	-0.412617	0.751259	0.0545041
2210017A09RIK	1.35585	2.55948	3.63e-08	2.54867	5.85095	6.95e-13	1.19282	2.28599	2.33e-08
2300002D11RIK	2.4734	5.55352	2.94e-06	2.76246	6.78551	2.48e-07	0.289054	1.22184	0.578096
2310003H01RIK	0.45556	1.37132	0.00161877	1.16509	2.24247	2.12e-08	0.70953	1.63527	2.26e-05
2310005C01RIK	1.10585	2.15226	1.32e-05	1.49778	2.82408	1.32e-07	0.391927	1.31214	0.0606916
2310007D09RIK	-0.742387	0.59775	7.28e-07	-1.95623	0.2577	1.04e-12	-1.21385	0.431118	1.32e-09
2310009B15RIK	-0.1065	0.928838	0.377838	-1.31986	0.400575	1.18e-10	-1.21336	0.431264	1.49e-09
2310014F06RIK	-0.909184	0.532486	4.68e-07	-1.2694	0.414832	1.19e-09	-0.360218	0.779047	0.00373165
2310016C16RIK	-0.632813	0.644917	2.77e-05	-1.80609	0.285965	2.43e-11	-1.17327	0.443414	2e-08
2310022K01RIK	-0.764866	0.588508	1.56e-05	-1.57685	0.335214	7.25e-10	-0.811981	0.569599	7.95e-06
2310031L18RIK	-0.678859	0.624659	9.41e-06	-1.02114	0.492728	2.29e-08	-0.342276	0.788796	0.00603771
2310035C23RIK	0.462318	1.37775	3.57e-05	1.13536	2.19673	2.12e-10	0.673038	1.59443	5.14e-07
2310046A06RIK	0.639111	1.55737	0.000101198	2.92688	7.60462	4.99e-13	2.28777	4.88299	4.45e-11
2310047A01RIK	0.740905	1.67122	2.09e-05	1.20027	2.29782	2.32e-08	0.459361	1.37493	0.00216155
2310051F07RIK	-1.13893	0.454098	4.25e-07	-0.620301	0.650535	0.000103213	0.518625	1.43259	0.00104216
2310061C15RIK	-0.625981	0.647979	0.00011439	-1.50525	0.352269	1.21e-09	-0.879271	0.543642	2.98e-06
2410005G18RIK	-0.321882	0.800026	0.00167431	-1.04472	0.484738	1.04e-09	-0.722841	0.605903	3.52e-07
2410015N17RIK	-0.796221	0.575856	4.14e-07	-1.3316	0.397328	9.69e-11	-0.535376	0.689979	2.13e-05
2410018M08RIK	0.854559	1.80821	1.47e-07	1.17229	2.2537	2.38e-10	0.317735	1.24637	0.00198133
2410019G02RIK	-0.489279	0.712381	0.00113081	-1.31315	0.402442	6.6e-09	-0.82387	0.564925	5.93e-06
2410066E13RIK	0.998067	1.99732	3.23e-07	1.55263	2.93352	1.66e-10	0.554565	1.46873	0.000118613
2410146L05RIK	-1.06296	0.478648	6.06e-07	-2.70262	0.153614	1.24e-12	-1.63966	0.320933	2.04e-09
2500002A22RIK	-0.718754	0.607622	7.63e-06	-1.56829	0.337207	1.47e-10	-0.849541	0.554961	1.07e-06
2600005C20RIK	-0.973427	0.509295	7.72e-07	-1.14431	0.452405	2.25e-08	-0.170887	0.888296	0.25972
2600009P04RIK	1.05099	2.07195	5.28e-06	1.68344	3.21194	4.98e-09	0.632456	1.5502	0.000901509
2610002D18RIK	-1.41057	0.376163	2.16e-07	-2.59379	0.16565	1.14e-11	-1.18321	0.440369	6.88e-07
2610021K21RIK	-0.565377	0.675779	2.49e-05	-1.38306	0.383405	1.44e-10	-0.817681	0.567353	3.68e-07
2610024B07RIK	-0.959493	0.514237	3.12e-06	-1.39083	0.381346	9.38e-09	-0.431334	0.741576	0.0064469
2610024E20RIK	0.530114	1.44404	6.19e-05	1.01319	2.01836	1.06e-08	0.483071	1.39772	0.000167664
2610028A01RIK	-0.540308	0.687624	0.000399044	-1.0092	0.496823	1.63e-07	-0.468887	0.722522	0.00150261
2610029G23RIK	-0.738805	0.599236	0.000177931	-1.35339	0.391372	7.14e-08	-0.614582	0.653119	0.00104276
2610034M16RIK	-0.848491	0.555365	1.94e-06	-1.39371	0.380584	1.03e-09	-0.54522	0.685287	0.000195967
2610036L11RIK	-0.900822	0.535581	8.47e-08	-2.10452	0.232529	2.03e-13	-1.2037	0.434161	5.75e-10
2610037P13RIK	0.536352	1.4503	0.000358093	1.09006	2.12883	4.74e-08	0.553708	1.46785	0.000278413
2610039C10RIK	-0.767512	0.58743	3.02e-06	-1.48925	0.356197	2.12e-10	-0.721742	0.606365	5.33e-06
2610040L17RIK	-0.807667	0.571305	0.000266097	0.864653	1.8209	7.36e-05	1.67232	3.18727	8.14e-08
2610109H07RIK	1.31541	2.48873	1.38e-05	0.808537	1.75143	0.000996723	-0.506875	0.703745	0.0409376
2610110G12RIK	1.20828	2.31061	5.08e-07	2.06725	4.19087	9.93e-11	0.858976	1.81375	1.51e-05
2610207P08RIK	-0.115347	0.92316	0.213142	-1.20316	0.434322	3.31e-11	-1.08781	0.470473	5.64e-10
2610304F08RIK	-0.860276	0.550847	0.000713073	-1.14874	0.451018	2.05e-05	-0.288467	0.818771	0.280366
2610318N02RIK	-1.10798	0.463944	7.72e-07	-1.19956	0.435408	6.5e-08	-0.0915825	0.938493	0.671345
2610510J17RIK	-1.05827	0.480209	1.12e-06	-2.55309	0.17039	4.35e-12	-1.49483	0.354824	1.24e-08
2610528B01RIK	0.411423	1.33	0.000665162	1.27666	2.42278	4.78e-10	0.865241	1.82164	2.18e-07
2700049H19RIK	0.576599	1.49133	3.35e-06	1.0217	2.03031	7.73e-10	0.445102	1.36141	5.26e-05
2700084L06RIK	0.6949	1.61877	2.43e-06	1.35082	2.55057	1.57e-10	0.655921	1.57562	4e-06
2700092H06RIK	-0.264094	0.832722	0.00460576	-1.0963	0.467715	2.21e-10	-0.832204	0.561671	2.64e-08
2700094K13RIK	-0.402487	0.756553	0.000138048	-1.07827	0.473597	3.83e-10	-0.675782	0.625993	4.62e-07
2810003C17RIK	-0.739962	0.598755	1.72e-06	-1.62694	0.323775	2.24e-11	-0.886975	0.540747	1.56e-07
2810004N23RIK	-0.801719	0.573665	7.48e-06	-1.44061	0.368413	1.74e-09	-0.638887	0.642208	8.43e-05
2810011L19RIK	1.23944	2.36106	7.39e-07	3.07096	8.40334	1.99e-12	1.83153	3.55913	4.31e-09
2810012D02RIK	-0.776711	0.583696	2.32e-07	-1.12453	0.458652	2.5e-10	-0.347819	0.785771	0.000638138
2810013E07RIK	-0.559194	0.678681	0.0169688	-1.13263	0.456083	1.91e-05	-0.573438	0.672014	0.0150485
2810022L02RIK	0.713421	1.63969	1.41e-05	1.32531	2.50586	2.41e-09	0.611886	1.52826	7.28e-05
2810025M15RIK	-0.469625	0.722152	3.88e-05	-1.63684	0.32156	3.28e-12	-1.16722	0.44528	9.32e-10
2810032E02RIK	1.34563	2.54141	1.55e-06	2.4173	5.34169	2.41e-10	1.07167	2.10186	1.63e-05
2810032G03RIK	0.807446	1.75011	1.64e-06	1.09471	2.1357	9.68e-09	0.28726	1.22032	0.020062
2810037O22RIK	0.742739	1.67335	6.33e-06	1.58292	2.99575	1.6e-10	0.840178	1.79027	1.46e-06
2810043G13RIK	0.445566	1.36185	8.97e-05	1.01774	2.02474	1.72e-09	0.572172	1.48676	6.25e-06
2810405F04RIK	-0.71286	0.610109	9.18e-07	-1.04287	0.485362	1.68e-09	-0.330006	0.795533	0.0019269
2810410A03RIK	1.43672	2.70705	1.34e-05	1.46465	2.75997	4.57e-06	0.0279299	1.01955	0.953345
2810417H13RIK	-1.18641	0.439395	1.55e-07	-3.00728	0.12437	2.14e-13	-1.82087	0.283049	3.21e-10
2810417K24RIK	-0.849506	0.554975	1.72e-05	-1.64028	0.320794	1.9e-09	-0.790774	0.578034	3.78e-05
2810428M05RIK	0.746381	1.67758	2.65e-06	1.4009	2.64065	2.73e-10	0.654514	1.57409	1.02e-05
2810430B18RIK	-0.482427	0.715773	0.000353553	-1.15731	0.448348	5.47e-09	-0.674882	0.626383	1.16e-05
2810432D09RIK	-0.65745	0.633998	7.98e-06	-1.43024	0.371068	1.62e-10	-0.772792	0.585283	1.2e-06
2810432L12RIK	0.406773	1.32572	0.000498921	1.56597	2.96076	2.19e-11	1.15919	2.23332	3.82e-09
2810451K12RIK	0.17122	1.12601	0.0546294	1.17796	2.26256	5.75e-11	1.00673	2.00936	1.81e-09
2900001A12RIK	0.70416	1.6292	0.000300421	1.76921	3.40868	2.41e-09	1.06506	2.09225	3.95e-06
2900003A17RIK	0.716432	1.64311	5.01e-06	1.48162	2.79263	1.75e-10	0.765191	1.6996	2.19e-06
2900006A08RIK	1.22179	2.33236	2.52e-06	1.91242	3.7644	2.64e-09	0.69063	1.61399	0.000825668
2900009J06RIK	0.915106	1.88571	5.23e-06	1.3604	2.56756	1.29e-08	0.445292	1.36159	0.00521473
2900011O08RIK	1.44086	2.71482	3.81e-07	2.43905	5.42286	7.42e-11	0.998195	1.9975	1.39e-05
2900016B01RIK	-0.701191	0.615064	3.39e-05	-1.36858	0.387273	3.78e-09	-0.667386	0.629647	5.9e-05
2900019M05RIK	0.265356	1.20193	0.0565318	1.14177	2.20652	2.58e-08	0.876415	1.83581	1.99e-06
2900024O10RIK	0.830715	1.77857	1.24e-06	1.9334	3.81955	7.39e-12	1.10269	2.14755	2.98e-08
2900027G03RIK	0.34724	1.27212	0.00151871	1.21311	2.31837	3.43e-10	0.865874	1.82244	8.57e-08
2900054C01RIK	0.378612	1.30009	0.000139386	2.1587	4.46512	9.09e-14	1.78009	3.43447	4.47e-12
2900055J20RIK	0.313438	1.24267	0.00214203	1.04274	2.06014	1.1e-09	0.729304	1.65784	3.26e-07
2900056M07RIK	2.1217	4.35205	2.29e-06	2.09719	4.27876	8.43e-07	-0.0245022	0.98316	0.967917
2900060P06RIK	1.43358	2.70116	4.54e-07	3.0509	8.28727	5.9e-12	1.61732	3.06804	5.73e-08
2900072M03RIK	1.06184	2.0876	1.1e-06	2.141	4.41067	3.55e-11	1.07915	2.1128	6.49e-07
3000004C01RIK	-1.15797	0.448142	4.51e-07	-2.37484	0.192797	9.13e-12	-1.21687	0.430215	1.35e-07
3110006E14RIK	2.39326	5.25343	6.76e-06	3.45344	10.9544	2.61e-08	1.06018	2.08519	0.0120628
3110018K01RIK	0.893174	1.85726	9.5e-06	1.49198	2.81274	5.94e-09	0.598804	1.51446	0.000562413
3110023G01RIK	-0.621189	0.650135	2.96e-05	-1.1198	0.460159	8.95e-09	-0.498607	0.70779	0.000285272
3110035E14RIK	1.17702	2.2611	1.21e-07	2.26473	4.80565	2.78e-12	1.08771	2.12536	8.52e-08
3110047P20RIK	0.160159	1.11741	0.107891	1.93243	3.81697	5.75e-13	1.77227	3.4159	1.01e-11
3110050N22RIK	0.850881	1.8036	1.85e-05	1.63693	3.11004	2.16e-09	0.786051	1.72435	4.39e-05
3200001I04RIK	0.559059	1.47331	3.27e-05	1.35768	2.56273	2.2e-10	0.798622	1.73944	5.79e-07
3200002M19RIK	-0.59978	0.659854	9.46e-06	-1.47609	0.359461	4.21e-11	-0.876313	0.544758	1.06e-07
3830430K15RIK	-1.05007	0.482944	1.01e-07	-2.18793	0.219466	9.43e-13	-1.13786	0.454433	8.99e-09
3830612M24	-1.41959	0.373817	3.14e-09	-0.64283	0.640455	1.09e-06	0.776764	1.71328	3e-07
4631422C13RIK	-0.947933	0.518375	5.39e-06	-1.42008	0.373691	1.22e-08	-0.47215	0.720889	0.00446946
4732423E21RIK	-0.417486	0.748728	0.014795	0.59537	1.51086	0.000594925	1.01286	2.0179	4.38e-06
4833424O15RIK	1.12022	2.1738	3.05e-07	3.51134	11.403	8.7e-14	2.39112	5.24564	2.31e-11
4833427B12RIK	-1.01608	0.494457	8.27e-07	-2.18962	0.21921	1.15e-11	-1.17353	0.443334	9.95e-08
4922502B01RIK	1.62747	3.0897	2.4e-06	1.7152	3.28341	4.01e-07	0.0877278	1.0627	0.828779
4930402H24RIK	0.728616	1.65705	1.71e-05	1.27822	2.42539	6.4e-09	0.549601	1.46368	0.000312043
4930402I24RIK	0.782071	1.7196	2.8e-06	1.27137	2.4139	1.86e-09	0.489295	1.40376	0.000356374
4930422G04RIK	-0.804429	0.572589	1.78e-06	-1.58186	0.334051	9.34e-11	-0.777432	0.583404	2.15e-06
4930427A07RIK	-0.806572	0.571739	1.7e-06	-1.42856	0.371501	3.27e-10	-0.62199	0.649774	2.58e-05
4930452B06RIK	-0.720777	0.606771	1.95e-06	-1.07719	0.47395	3.43e-09	-0.356415	0.781103	0.00212397
4930488B01RIK	0.936375	1.91371	1.72e-06	1.97119	3.92091	3.75e-11	1.03481	2.04885	4.23e-07
4930506M07RIK	1.97744	3.93792	3.59e-06	2.84967	7.20834	1.21e-08	0.872233	1.83049	0.00816573
4930519N13RIK	-0.709137	0.611686	5.22e-05	-1.25452	0.419133	2.33e-08	-0.545384	0.685209	0.000707719
4930524J08RIK	-0.806846	0.57163	1.45e-06	-1.50351	0.352693	1.39e-10	-0.696668	0.616996	6.04e-06
4930544G21RIK	1.49448	2.81762	7.23e-07	3.30059	9.8532	7.05e-12	1.80612	3.497	4.66e-08
4930547N16RIK	-0.581475	0.66828	4.7e-05	-1.53891	0.344146	1.17e-10	-0.957435	0.514972	1.57e-07
4930553M18RIK	-0.767223	0.587547	2.99e-05	-1.24387	0.42224	3.57e-08	-0.476643	0.718648	0.00281654
4930583H14RIK	-1.15436	0.449265	1.73e-07	-1.52477	0.347535	5.23e-10	-0.370409	0.773563	0.00746018
4933407C03RIK	0.446683	1.3629	0.0713544	1.39051	2.62171	2.9e-06	0.943826	1.92362	0.00039648
4933421G18RIK	-1.12561	0.45831	2.11e-06	-0.295405	0.814843	0.0784431	0.8302	1.77793	5.25e-05
4933424B01RIK	-0.414779	0.750134	0.000423871	-1.00162	0.49944	6.42e-09	-0.586839	0.6658	1.26e-05
4933428A15RIK	-0.449922	0.732082	0.000226199	0.747581	1.67898	3.39e-07	1.1975	2.29342	3.24e-09
4933428G20RIK	1.05115	2.07217	3.64e-07	2.01637	4.04564	1.49e-11	0.965222	1.95236	5.09e-07
4933431K14RIK	-0.299949	0.812281	0.0470146	-1.1031	0.465514	1.2e-07	-0.803154	0.573095	1.39e-05
4933439C20RIK	0.807754	1.75048	1.93e-05	1.82489	3.5428	2.9e-10	1.01714	2.0239	1.43e-06
5031436O03RIK	0.508298	1.42237	8.21e-05	1.45556	2.74263	8.74e-11	0.94726	1.92821	6.89e-08
5031439A09RIK	-0.92402	0.527038	1.18e-06	-1.51139	0.350773	5.55e-10	-0.587372	0.665554	0.000131144
5031439G07RIK	0.771505	1.70705	1.26e-05	1.37139	2.58719	3.74e-09	0.599883	1.51559	0.000176691
5033413D16RIK	-1.22417	0.428043	1.18e-06	-1.21447	0.430931	3.43e-07	0.00970023	1.00675	0.976124
5033414K04RIK	0.995744	1.99411	9.08e-07	1.50718	2.84254	1.08e-09	0.511437	1.42547	0.00076576
5033430I15RIK	0.558337	1.47257	2.18e-05	1.06327	2.08966	3.01e-09	0.504932	1.41906	6.49e-05
5330417C22RIK	0.574015	1.48866	1.59e-05	1.05918	2.08375	3.07e-09	0.485164	1.39974	9.59e-05
5330430P07RIK	-0.433647	0.740388	0.00141352	-1.13771	0.45448	1.23e-08	-0.704064	0.613841	1.2e-05
5330431K02RIK	-1.32588	0.398905	4.14e-06	0.41744	1.33556	0.0465928	1.74332	3.34805	1.46e-07
5330439J01RIK	0.717152	1.64393	9.41e-06	1.92626	3.8007	1.46e-11	1.20911	2.31195	1.84e-08
5530400B01RIK	1.59034	3.01121	9.36e-07	2.13944	4.4059	5.02e-09	0.549094	1.46317	0.0168374
5530401J07RIK	-0.28456	0.820992	0.00585804	-1.07024	0.476238	1.19e-09	-0.785684	0.580077	1.95e-07
5730405I09RIK	0.472382	1.3874	8.3e-06	1.06503	2.09221	1.1e-10	0.592647	1.50801	5.78e-07
5730410E15RIK	2.78322	6.88387	3.62e-06	4.1455	17.6979	7.95e-09	1.36228	2.57092	0.00377833
5730550L01RIK	0.478206	1.39301	0.000328865	1.09938	2.14263	8.64e-09	0.621176	1.53813	2.41e-05
5730588I11RIK	-0.668397	0.629205	3.02e-06	-1.25873	0.417912	3.09e-10	-0.59033	0.664191	1.08e-05
5830411I20	-0.533464	0.690894	0.000101142	-1.06472	0.478064	1.14e-08	-0.531261	0.69195	0.000112249
5830457O10RIK	-0.508562	0.702923	4.62e-06	-1.07072	0.47608	1.28e-10	-0.562162	0.677286	1.34e-06
5930404A08RIK	0.069958	1.04969	0.728562	1.15091	2.22055	4.41e-08	1.08096	2.11544	2.96e-07
5930416I19RIK	-0.409736	0.752761	0.000251782	-1.0781	0.473652	1.07e-09	-0.668365	0.629219	1.33e-06
6030405A18	-0.501941	0.706156	0.0005493	1.63276	3.10105	2.01e-10	2.1347	4.39146	4.45e-11
6030405A18RIK	-0.426251	0.744193	0.00130803	1.96373	3.90069	9.1e-12	2.38998	5.2415	7.32e-12
6030470M02RIK	-0.713853	0.60969	2e-06	-1.12409	0.458792	1.84e-09	-0.410234	0.752501	0.000580489
6130401L20RIK	0.232421	1.1748	0.0598348	1.15188	2.22204	4.84e-09	0.919461	1.89141	2.67e-07
6230400G14RIK	1.52598	2.87982	4.45e-08	3.30396	9.8762	2.03e-13	1.77798	3.42945	1.17e-09
6230401I02RIK	0.783998	1.7219	1.36e-06	1.56268	2.95401	5.39e-11	0.778678	1.71556	1.11e-06
6230415M23RIK	-1.03857	0.486811	1.13e-07	-0.586926	0.66576	1.07e-05	0.451641	1.3676	0.000343978
6230416J20RIK	-0.835828	0.560262	2.72e-07	-1.52772	0.346824	1.76e-11	-0.691896	0.61904	1.14e-06
6330403K07RIK	1.09813	2.14077	3.32e-07	1.23636	2.35603	1.1e-08	0.138228	1.10055	0.406719
6330403M23RIK	0.71002	1.63583	3.59e-06	1.83853	3.57645	7.47e-12	1.12851	2.18633	1.23e-08
6330404F12RIK	1.70718	3.26522	2.85e-07	2.6418	6.2411	1.44e-10	0.934621	1.91139	0.000116551
6330407J23RIK	1.14182	2.20659	6.81e-07	2.01799	4.05019	1e-10	0.876173	1.8355	9.39e-06
6330419J24RIK	-0.195797	0.873091	0.24848	1.00513	2.00713	6.28e-07	1.20093	2.29888	2e-07
6330442E10RIK	0.722028	1.6495	5.59e-05	1.13564	2.19715	1.15e-07	0.413608	1.33201	0.00821667
6330500D04RIK	1.37048	2.58557	6.11e-08	2.2732	4.83395	5.52e-12	0.902719	1.86959	1.74e-06
6330509M05RIK	0.638645	1.55687	0.000128273	1.99723	3.99231	4.9e-11	1.35858	2.56433	2.34e-08
6330527O06RIK	-1.55907	0.339369	4.75e-08	-1.46831	0.361406	4.42e-09	0.0907639	1.06493	0.672751
6430510M02RIK	-0.167259	0.890533	0.137445	1.0415	2.05837	3.71e-09	1.20876	2.31139	2.35e-09
6430517E21RIK	1.59463	3.02018	5.63e-07	1.65152	3.14165	7.17e-08	0.0568889	1.04022	0.873057
6430537F04	0.806676	1.74918	1.22e-06	4.44267	21.7459	3.49e-15	3.63599	12.4321	8.38e-14
6430548M08RIK	0.993683	1.99126	3.62e-06	1.05838	2.0826	5.83e-07	0.0646996	1.04587	0.796734
6430558H08RIK	1.46932	2.76891	9.55e-07	2.17758	4.52394	1.49e-09	0.708261	1.63383	0.00140756
6430573F11RIK	-0.196213	0.872839	0.0908019	0.84265	1.79334	1.06e-07	1.03886	2.05461	2.44e-08
6430598A04RIK	1.38287	2.60786	9.38e-08	1.57217	2.97352	1.12e-09	0.189301	1.14021	0.248918
6430706D22RIK	-0.728708	0.603444	1.1e-06	-1.08158	0.472512	1.76e-09	-0.35287	0.783025	0.00153303
6720460F02RIK	-0.624272	0.648747	7.04e-06	-1.73417	0.300582	7e-12	-1.1099	0.463327	6.95e-09
6720463M24RIK	-0.848123	0.555507	3.54e-06	-1.95084	0.258666	3.06e-11	-1.10271	0.46564	1.39e-07
6720469N11RIK	-1.12754	0.457696	9.62e-08	-1.67144	0.313939	4.15e-11	-0.543905	0.685912	9.92e-05
7530408C15RIK	0.412022	1.33055	0.000141129	1.31545	2.4888	4.29e-11	0.903429	1.87051	1.83e-08
8030402P03RIK	-1.07997	0.473039	3.04e-06	-0.0117492	0.991889	0.9627	1.06822	2.09685	3e-06
8430415N23RIK	0.276145	1.21095	0.00505665	1.04721	2.06653	8.25e-10	0.771067	1.70653	1.33e-07
8430427H17RIK	0.706363	1.63169	1.41e-06	1.11822	2.17079	1.07e-09	0.41186	1.3304	0.00035951
9030024J15RIK	0.0356899	1.02505	0.802845	2.18908	4.56014	1.72e-13	2.15339	4.44871	1.78e-12
9030205A07RIK	1.71059	3.27296	4.32e-07	2.20457	4.60936	2.85e-09	0.493972	1.40832	0.0291632
9030418K01RIK	0.463752	1.37912	0.00102875	1.30409	2.46928	3.14e-09	0.840339	1.79047	2.28e-06
9030425E11RIK	1.98515	3.95903	4.6e-05	2.4951	5.63769	1.52e-06	0.509955	1.42401	0.27123
9130024F11RIK	3.21378	9.2778	5.69e-06	4.1733	18.0422	8.25e-08	0.959521	1.94466	0.0912898
9130415E20RIK	1.11939	2.17255	7.51e-07	1.84221	3.58558	2.83e-10	0.72282	1.65041	6.92e-05
9330159F19RIK	0.89087	1.85429	0.000994407	1.57571	2.98082	1.12e-06	0.684841	1.60752	0.0084857
9330161M17RIK	0.809748	1.75291	5.5e-07	1.67172	3.18594	1.09e-11	0.86197	1.81752	1.49e-07
9330186A19RIK	1.74232	3.34572	1.41e-06	2.78807	6.90704	9.38e-10	1.04575	2.06444	0.000273898
9430008C03RIK	-0.741365	0.598173	1.36e-06	-1.03907	0.486642	4.84e-09	-0.297703	0.813547	0.00791289
9430015G10RIK	-0.899344	0.536131	9.47e-06	-1.37304	0.386077	1.9e-08	-0.473697	0.720117	0.00438067
9430065L19RIK	-0.514588	0.699993	0.000180035	-1.02276	0.492173	2.53e-08	-0.508174	0.703112	0.000215765
9530018I07RIK	0.243965	1.18424	0.0555839	1.23161	2.3483	3.11e-09	0.987649	1.98295	1.66e-07
9530064J02	1.71496	3.28287	1.06e-06	4.06449	16.7314	4.91e-12	2.34953	5.09658	1.68e-08
9630025I21RIK	0.682723	1.60517	8.33e-06	1.08519	2.12165	9.62e-09	0.402464	1.32176	0.00158586
9830002L24RIK	-0.797756	0.575243	2.5e-05	-1.12664	0.45798	1.7e-07	-0.328886	0.796151	0.0387945
9830143E02RIK	0.0479596	1.0338	0.801203	1.14466	2.21094	1.21e-08	1.0967	2.13865	6.89e-08
9830169E20RIK	-0.882416	0.542458	2.5e-06	-1.93945	0.260716	3.49e-11	-1.05703	0.480619	2.49e-07
9930031P18RIK	-0.552459	0.681857	0.000227572	0.451492	1.36745	0.000913966	1.00395	2.00548	3.24e-07
A030007L17RIK	0.839204	1.78906	6.99e-07	1.11996	2.17341	3.72e-09	0.280759	1.21483	0.0168462
A130038J17RIK	-1.02236	0.49231	3.39e-07	-0.748774	0.595109	2.66e-06	0.273586	1.20881	0.0380857
A130062D16RIK	-0.884746	0.541583	7.32e-07	-1.06111	0.479262	1.58e-08	-0.176369	0.884928	0.182064
A230050P20RIK	-0.0196483	0.986473	0.92101	1.22807	2.34254	1.67e-09	1.24772	2.37466	5.16e-09
A230057G18RIK	-1.19844	0.435745	1.04e-05	0.0365505	1.02566	0.903129	1.23499	2.3538	7.11e-06
A230057M07RIK	1.46207	2.75504	4.6e-07	2.47843	5.57291	9.86e-11	1.01636	2.02281	1.73e-05
A230070D14RIK	1.27359	2.41763	1.01e-07	2.34299	5.07351	3.44e-12	1.06939	2.09855	2.02e-07
A230077I10RIK	-0.315998	0.803295	0.0428404	0.690196	1.6135	4.99e-05	1.00619	2.00861	1.57e-06
A2BP1	2.88283	7.37593	5.53e-06	3.99624	15.9583	3.42e-08	1.11341	2.16357	0.0251267
A330102I10RIK	1.34305	2.53687	1.71e-07	2.64112	6.23816	3.8e-12	1.29807	2.459	9.19e-08
A430106G13RIK	-0.612316	0.654146	0.000856445	0.57793	1.49271	0.000891742	1.19025	2.28192	7.89e-07
A430107N12RIK	-1.01315	0.495462	4.77e-08	-1.35331	0.391392	5.16e-11	-0.34016	0.789954	0.00133642
A730017D01RIK	1.62268	3.07946	1.8e-06	0.844802	1.79602	0.000757348	-0.777873	0.583226	0.00257127
A730054J21RIK	0.55914	1.47339	0.000161633	2.11337	4.327	6.56e-12	1.55423	2.93676	1.32e-09
A730063M14RIK	-0.190032	0.876587	0.0400799	-1.09637	0.467691	2.41e-10	-0.906342	0.533536	1.02e-08
A730089E01RIK	-0.639628	0.641878	5.96e-05	0.562911	1.47725	0.000118999	1.20254	2.30144	4.17e-08
A830006F12RIK	0.0409672	1.0288	0.809339	1.20081	2.29869	1.42e-09	1.15984	2.23433	8.14e-09
A830016G23RIK	0.313305	1.24255	0.00646474	1.0267	2.03737	8.29e-09	0.7134	1.63966	2.27e-06
A830039N20RIK	0.128142	1.09289	0.381967	1.05961	2.08436	2.32e-08	0.931466	1.90721	3.6e-07
A830073O21RIK	0.760731	1.69435	5.34e-06	2.09518	4.2728	5.7e-12	1.33445	2.52179	5.97e-09
A930008A22RIK	1.67055	3.18336	2.67e-06	2.7406	6.68349	1.56e-09	1.07005	2.09951	0.00027289
A930009E05RIK	0.541668	1.45565	0.00686165	1.26271	2.39945	7.16e-07	0.721038	1.64837	0.000685055
A930017M01RIK	0.820885	1.76649	1.14e-06	2.1381	4.40182	1.91e-12	1.31721	2.49184	2.8e-09
A930024E05RIK	0.867843	1.82493	2.9e-05	-0.202011	0.869338	0.249751	-1.06985	0.476367	2.85e-06
A930039N10RIK	-1.06248	0.478809	1.35e-06	-0.380401	0.768224	0.011618	0.682078	1.60445	0.000136482
AA407659	-0.461766	0.726097	0.000110435	-1.35693	0.390413	9.12e-11	-0.89516	0.537688	6.09e-08
AA415398	0.45079	1.36679	3.09e-05	1.11115	2.16018	1.69e-10	0.660363	1.58048	4.02e-07
AAAS	-1.01704	0.49413	1.33e-06	-1.77276	0.292648	2.85e-10	-0.755726	0.592248	2.89e-05
AACS	0.333466	1.26004	0.00205615	1.04449	2.06264	2.23e-09	0.711024	1.63697	8.73e-07
AAK1	1.82174	3.53507	1.4e-06	2.90312	7.4804	9.83e-10	1.08138	2.11606	0.000302954
AATK	1.17453	2.25719	2.8e-06	2.67193	6.37283	2.63e-11	1.49741	2.82335	1.33e-07
AB023957	-0.457449	0.728273	0.0999856	-1.00693	0.497605	0.000324793	-0.549478	0.683267	0.0454172
AB112350	-0.291021	0.817323	0.00710074	-1.20107	0.434953	5.02e-10	-0.910046	0.532168	5.87e-08
AB182283	1.01357	2.01891	3.67e-06	1.03457	2.0485	1.01e-06	0.0209913	1.01466	0.943544
ABAT	1.28015	2.42864	8.38e-07	1.57084	2.97077	1.44e-08	0.290687	1.22322	0.125133
ABCA3	0.630028	1.5476	7.03e-05	1.21218	2.31687	1.14e-08	0.582148	1.49708	0.000164814
ABCA8A	0.478508	1.3933	0.000154217	1.13232	2.19211	2.18e-09	0.653815	1.57332	5.73e-06
ABCC8	1.13166	2.19111	3.04e-06	0.645999	1.56482	0.000521583	-0.485661	0.71417	0.00884104
ABCG4	0.122036	1.08827	0.36138	1.09516	2.13637	5.07e-09	0.973129	1.96309	7.63e-08
ABCG5	-1.77191	0.29282	1.52e-06	-2.12706	0.228924	4.2e-08	-0.355147	0.78179	0.222455
ABHD7	0.842092	1.79265	3.58e-06	1.3154	2.48872	4.22e-09	0.473311	1.38829	0.00117973
ABI2	0.262402	1.19947	0.00380891	1.02295	2.03207	3.6e-10	0.760546	1.69413	5.41e-08
ABR	0.497973	1.41223	0.00188105	1.19275	2.28588	6.2e-08	0.694775	1.61863	8.8e-05
ACADS	-0.385736	0.765388	0.000509751	-1.47175	0.360544	2.5e-11	-1.08602	0.47106	4.5e-09
ACAP3	0.849172	1.80147	4.17e-07	1.40229	2.6432	1.15e-10	0.553115	1.46725	3.06e-05
ACBD4	1.06905	2.09804	1.08e-06	0.850769	1.80346	4.57e-06	-0.218276	0.859592	0.191069
ACCN1	0.278907	1.21328	0.012933	1.3811	2.60467	1.49e-10	1.10219	2.1468	9.82e-09
ACCN2	1.31843	2.49394	1.7e-06	1.67477	3.19268	2.38e-08	0.356342	1.28018	0.0843123
ACOT1	1.33516	2.52304	1.41e-07	1.07007	2.09954	2.19e-07	-0.265089	0.832147	0.09194
ACOT10	0.983438	1.97717	7.44e-07	1.81659	3.52248	6.5e-11	0.833153	1.78158	3.41e-06
ACOT7	0.428522	1.34585	0.000285154	1.49343	2.81557	3.53e-11	1.06491	2.09204	9.53e-09
ACPL2	-0.137616	0.90902	0.210443	-1.11095	0.46299	8.02e-10	-0.973332	0.509328	1.57e-08
ACSS1	-0.36968	0.773954	0.00129069	-1.31768	0.40118	2.1e-10	-0.947998	0.518351	4.8e-08
ACTA1	0.204395	1.1522	0.0393401	1.03877	2.05447	1.19e-09	0.834373	1.78308	6.5e-08
ACTL6A	-0.670047	0.628486	0.000236206	-2.19717	0.218065	5.9e-11	-1.52712	0.346969	2.15e-08
ACTL6B	2.26985	4.82273	2.44e-06	2.72777	6.62432	7.7e-08	0.457921	1.37356	0.246824
ACTN1	-0.712458	0.61028	1.41e-06	-1.11147	0.462822	1.29e-09	-0.399012	0.758377	0.00052437
ACTN4	-0.875821	0.544944	1.19e-06	-1.42521	0.372365	6.06e-10	-0.549391	0.683309	0.00015164
ACVR1B	0.402048	1.32138	0.000186362	1.09817	2.14084	4.39e-10	0.696126	1.62015	4.59e-07
ACVR2A	0.0350584	1.0246	0.890072	1.08807	2.12589	3.26e-07	1.05301	2.07485	1.34e-06
ACVR2B	-0.918156	0.529185	1.5e-06	-1.55488	0.340358	4.89e-10	-0.636719	0.643174	6.94e-05
ACY1	-0.314969	0.803869	0.00280226	-1.16711	0.445313	4.21e-10	-0.852139	0.553963	7.88e-08
ADAM23	0.873686	1.83234	1.72e-06	1.98519	3.95915	1.5e-11	1.1115	2.16071	7.64e-08
ADAMTS18	1.08565	2.12234	2.02e-07	0.43907	1.35573	0.000807388	-0.646585	0.638791	3.16e-05
ADAMTS19	-0.838191	0.559344	1.83e-07	-1.6544	0.31767	4.01e-12	-0.816206	0.567933	9.25e-08
ADAMTS9	-0.501991	0.706131	0.000554697	-1.02647	0.490911	8.02e-08	-0.524476	0.695212	0.0003864
ADAP1	-0.0300748	0.97937	0.85896	1.32495	2.50525	2.24e-10	1.35503	2.55802	7.87e-10
ADARB1	0.144989	1.10572	0.224691	1.07837	2.11165	3.17e-09	0.933383	1.90975	6.7e-08
ADCY1	1.1584	2.23209	1.55e-07	3.07947	8.45306	1.51e-13	1.92108	3.78706	1.32e-10
ADCY2	0.232756	1.17508	0.0330333	1.78173	3.43839	4.9e-12	1.54898	2.92609	1.41e-10
ADCY8	0.0634896	1.04499	0.705638	1.18374	2.27165	3.49e-09	1.12025	2.17385	2.45e-08
ADD2	0.876724	1.8362	3.05e-07	1.44735	2.72707	7.36e-11	0.570629	1.48517	2.08e-05
ADK	-0.520851	0.696961	0.000235041	-1.05357	0.481773	2.87e-08	-0.532724	0.691248	0.000200438
ADORA1	1.08715	2.12454	1.33e-07	1.7056	3.26165	3.61e-11	0.618449	1.53522	2.82e-05
ADRA2A	0.796488	1.73687	9.89e-06	2.2519	4.76308	8.3e-12	1.45541	2.74234	7.38e-09
ADSL	-0.621222	0.65012	1.2e-05	-1.24558	0.421739	7.51e-10	-0.624356	0.648709	1.11e-05
AGAP1	0.430424	1.34763	0.000350905	1.1471	2.21469	1.41e-09	0.716681	1.6434	1.57e-06
AGTRAP	-0.961988	0.513349	1.73e-07	-1.42862	0.371486	1.19e-10	-0.46663	0.723653	0.000218471
AHCY	-0.604693	0.657611	4.17e-05	-1.21998	0.42929	3.19e-09	-0.615283	0.652802	3.61e-05
AHDC1	0.74645	1.67766	6.11e-06	1.11988	2.1733	1.39e-08	0.373434	1.29543	0.0047316
AHI1	0.446107	1.36236	0.000463709	1.16699	2.24543	2.6e-09	0.720885	1.64819	3.11e-06
AI413582	0.543761	1.45777	1.9e-05	1.20184	2.30033	3.76e-10	0.658082	1.57798	2.21e-06
AI428936	-1.25048	0.420307	2.17e-07	-1.09456	0.468279	1.45e-07	0.155923	1.11413	0.380003
AI593442	0.881136	1.84183	3.26e-06	2.07811	4.22253	2.05e-11	1.19697	2.29258	7.44e-08
AI595406	1.45573	2.74296	8.2e-07	2.2279	4.68452	8.15e-10	0.772166	1.70783	0.000522062
AI646023	1.2903	2.44579	1.81e-06	1.61246	3.05773	3.17e-08	0.322159	1.2502	0.118194
AI836003	0.857616	1.81204	1.81e-07	2.27843	4.85148	1.72e-13	1.42081	2.67736	1.71e-10
AI849286	-0.739445	0.59897	3.77e-06	-1.08352	0.471876	1.03e-08	-0.344075	0.787813	0.00574282
AI850995	0.992215	1.98924	2.74e-06	1.50175	2.83186	4.51e-09	0.509537	1.42359	0.00205298
AI851790	0.401323	1.32072	0.00395598	2.83654	7.14303	3.76e-13	2.43521	5.40844	1.23e-11
AI854703	1.17045	2.25081	7.44e-07	2.33036	5.0293	2.57e-11	1.15991	2.23444	5.47e-07
AI875142	1.36053	2.5678	3.61e-07	2.61544	6.12809	1.45e-11	1.25491	2.38652	4.77e-07
AIFM1	-0.733639	0.601385	0.00245101	-1.04411	0.484943	4.92e-05	-0.310472	0.806378	0.225926
AK1	1.2616	2.39762	2.36e-07	1.70245	3.25453	6.34e-10	0.440849	1.3574	0.00520596
AK2	-0.699641	0.615726	6.33e-06	-1.9698	0.255288	5.35e-12	-1.27016	0.414613	4.79e-09
AK3L1	-0.651107	0.636791	1.78e-05	-1.16797	0.445046	5.04e-09	-0.516866	0.698888	0.000199011
AKAP11	0.579512	1.49434	2.64e-05	1.30753	2.47517	4.33e-10	0.728014	1.65636	2.08e-06
AKAP12	0.340622	1.2663	0.000116301	1.43002	2.6945	1.46e-12	1.0894	2.12785	1.76e-10
AKAP7	0.879357	1.83955	7.25e-07	3.26299	9.59968	4.41e-14	2.38363	5.21848	6.02e-12
AKNA	-0.691594	0.619169	5.28e-06	-1.43619	0.369542	1.77e-10	-0.744596	0.596835	2.12e-06
AKR1B3	-0.573777	0.671855	4.93e-05	-1.06194	0.478987	1.21e-08	-0.488165	0.712931	0.000262611
AKR1B8	-0.61505	0.652907	0.000373672	-1.06408	0.478278	3.93e-07	-0.449028	0.732536	0.00570458
AKR1C19	1.35857	2.56432	2.18e-07	2.88061	7.36462	2.27e-12	1.52204	2.87196	2.1e-08
ALDH16A1	-0.528827	0.693118	1.52e-05	-1.24042	0.42325	1.35e-10	-0.71159	0.610647	4.97e-07
ALDH1B1	0.836605	1.78584	5.13e-06	1.26909	2.41009	9.72e-09	0.432483	1.34955	0.0032202
ALDH1L1	0.310181	1.23986	0.00558523	1.37634	2.59608	1.31e-10	1.06616	2.09385	1.25e-08
ALDH1L2	0.641924	1.56041	4.84e-06	1.32635	2.50768	1.69e-10	0.68443	1.60707	2.14e-06
ALDH5A1	-0.733455	0.601462	1.64e-05	-1.15429	0.449286	2.51e-08	-0.420838	0.746991	0.00337008
ALDOA	-0.842323	0.557745	3.53e-06	-1.00532	0.498159	1.34e-07	-0.162999	0.893166	0.294862
ALG3	-0.48248	0.715746	0.000330079	-1.0073	0.497476	3.02e-08	-0.524821	0.695045	0.000154941
ALG8	-0.592344	0.663264	4.3e-05	-1.00518	0.498208	3.11e-08	-0.412836	0.751146	0.00143872
ALS2CR13	0.416581	1.33476	0.000186782	1.12871	2.18663	4.89e-10	0.712131	1.63822	5.33e-07
AMIGO2	0.484649	1.39925	3.94e-05	1.15079	2.22036	3.69e-10	0.666145	1.58683	1.14e-06
AMPD3	0.580317	1.49518	3.97e-06	1.63209	3.09961	3.2e-12	1.05177	2.07307	2.95e-09
AMPH	1.10417	2.14975	7.76e-07	2.27279	4.83258	1.84e-11	1.16862	2.24797	2.63e-07
AMY2-2	0.259571	1.19712	0.0407623	1.84557	3.59394	1.88e-11	1.586	3.00215	5.86e-10
ANK	0.860548	1.81573	7.74e-06	1.94903	3.86114	9.55e-11	1.08848	2.1265	4.86e-07
ANK1	0.679499	1.60158	8.7e-07	1.29338	2.45101	5.49e-11	0.613878	1.53037	2e-06
ANK2	0.407539	1.32642	0.00031722	1.62128	3.07648	8.21e-12	1.21374	2.31939	1.33e-09
ANK3	1.38252	2.60723	1.45e-06	2.53291	5.78738	1.7e-10	1.15039	2.21974	9.18e-06
ANKMY2	0.70397	1.62898	5.74e-07	1.27741	2.42403	5.52e-11	0.573437	1.48806	3.81e-06
ANKRA2	0.525269	1.4392	2.13e-06	1.20415	2.30402	1.75e-11	0.678882	1.6009	8.16e-08
ANKRD12	0.995009	1.99309	5.86e-06	1.89212	3.71181	6.26e-10	0.897115	1.86234	1.75e-05
ANKRD6	1.26426	2.40205	1.35e-06	0.52037	1.43432	0.00429052	-0.743894	0.597125	0.000316542
ANLN	-0.956912	0.515158	3.71e-06	-2.50516	0.176145	6.79e-12	-1.54825	0.341925	1.02e-08
ANO4	0.725786	1.6538	4.42e-07	1.12933	2.18757	2.64e-10	0.403541	1.32275	0.000169814
ANP32A	-0.745153	0.596605	0.00214053	-1.20093	0.434994	1.01e-05	-0.455781	0.729115	0.0556927
ANTXR1	-0.484164	0.714911	0.000154011	-1.08063	0.472821	4.6e-09	-0.59647	0.66137	1.82e-05
ANXA6	0.553438	1.46758	2.83e-05	1.22033	2.32999	6.37e-10	0.666888	1.58764	3.61e-06
AP3B2	1.30776	2.47556	3.47e-07	1.93986	3.83668	3.4e-10	0.632101	1.54982	0.000492274
APBB1	0.904367	1.87172	7.44e-07	1.07737	2.11019	1.79e-08	0.173006	1.1274	0.206415
APBB2	0.766455	1.70108	4.42e-06	1.36844	2.58191	1e-09	0.601983	1.5178	5.83e-05
APC2	0.773344	1.70923	5.15e-06	1.05492	2.0776	3.86e-08	0.281577	1.21552	0.0337834
APH1A	-1.60798	0.328058	1.01e-07	-2.91656	0.132442	4.14e-12	-1.30859	0.403716	3.01e-07
APITD1	-0.667354	0.629661	4.74e-06	-1.46056	0.363351	8.21e-11	-0.79321	0.577059	5.83e-07
APLP1	1.79037	3.45903	2.23e-07	2.63478	6.21082	1.93e-10	0.844414	1.79554	0.0003793
APOE	0.59995	1.51566	3.63e-05	1.21029	2.31384	2.68e-09	0.610339	1.52662	3.13e-05
APP	0.722086	1.64957	4.44e-07	1.21116	2.31525	1.05e-10	0.489079	1.40355	2.17e-05
ARAF	-0.668185	0.629298	4.09e-05	-1.16678	0.445413	2.03e-08	-0.498599	0.707794	0.00074971
ARHGAP12	-1.2866	0.409916	2.7e-08	-1.50614	0.352052	1.1e-10	-0.21954	0.858839	0.070253
ARHGAP17	-0.572368	0.672512	3.9e-05	-1.3388	0.395348	4.4e-10	-0.766436	0.587868	1.53e-06
ARHGAP20	0.829117	1.7766	1.38e-05	2.24394	4.73689	2.04e-11	1.41482	2.66627	2.44e-08
ARHGAP29	1.06187	2.08763	4.57e-08	1.86464	3.64177	1.98e-12	0.802772	1.74445	2.18e-07
ARHGDIB	0.392365	1.31254	0.000106273	1.23325	2.35097	3.68e-11	0.84089	1.79115	1.72e-08
ARHGDIG	0.718713	1.64571	1.02e-06	3.07058	8.40109	2.3e-14	2.35186	5.10483	1.4e-12
ARHGEF3	0.248001	1.18756	0.00759486	1.99741	3.99283	2.28e-13	1.74941	3.36221	6.99e-12
ARHGEF4	0.993438	1.99092	6e-06	1.88265	3.68752	6.75e-10	0.889214	1.85217	1.95e-05
ARHGEF9	0.535086	1.44903	5.96e-05	1.30647	2.47335	4.31e-10	0.771382	1.7069	1.04e-06
ARL4A	-0.295099	0.815016	0.00840854	1.47933	2.7882	5.75e-11	1.77443	3.42103	4.08e-11
ARL4C	0.51323	1.42724	3.44e-06	1.13992	2.20369	4.5e-11	0.626691	1.54402	2.9e-07
ARL6IP5	0.658394	1.57832	4.74e-06	1.10801	2.15548	2.3e-09	0.449614	1.36567	0.000253542
ARL8A	1.31144	2.48189	1.69e-05	2.16443	4.48288	1.4e-08	0.852987	1.80624	0.00119833
ARMC6	0.941069	1.91995	3.02e-06	1.53427	2.89642	1.98e-09	0.593205	1.50859	0.000358395
ARMC8	0.527801	1.44173	2.23e-06	1.00795	2.01105	1.75e-10	0.480147	1.39489	5.51e-06
ARPC5	0.829903	1.77757	1.08e-06	1.44948	2.73109	2.12e-10	0.619573	1.53642	2.17e-05
ARPP21	2.14198	4.41368	7.01e-07	4.04303	16.4845	4.49e-11	1.90105	3.73486	1.86e-06
ARRB1	0.534859	1.4488	1.9e-05	1.03299	2.04626	2.13e-09	0.498133	1.41238	4.15e-05
ARRDC4	0.910812	1.8801	8.58e-07	1.04457	2.06275	3.56e-08	0.133754	1.09714	0.378614
ARSB	0.591631	1.50695	4.18e-06	1.26864	2.40934	9.12e-11	0.677009	1.59882	7.95e-07
ASCC2	-0.500746	0.706741	0.000871912	-1.09611	0.467775	6.34e-08	-0.595367	0.661876	0.000180564
ASF1B	-1.11665	0.461164	1.41e-07	-1.94869	0.259052	1.16e-11	-0.832041	0.561734	1.54e-06
ASPHD1	1.19924	2.29618	7.48e-07	1.69524	3.2383	1.99e-09	0.495999	1.4103	0.00403416
ASPM	-1.21753	0.430019	1.27e-07	-2.32864	0.199071	3.2e-12	-1.11112	0.462936	1.09e-07
ASXL3	0.500094	1.41431	4.27e-05	1.52216	2.87221	1.85e-11	1.02207	2.03083	1.02e-08
ATAD2	-0.693941	0.618163	6.56e-06	-1.00715	0.497528	2.34e-08	-0.313209	0.804849	0.0104241
ATCAY	0.836981	1.78631	4.99e-06	1.02059	2.02874	1.57e-07	0.183604	1.13572	0.238873
ATP1B1	1.38579	2.61315	2.51e-07	3.91087	15.0414	1.51e-13	2.52508	5.75605	9.12e-11
ATP1B2	0.40408	1.32325	0.00325476	1.11671	2.16852	2.35e-08	0.71263	1.63879	1.48e-05
ATP2A2	0.553059	1.46719	0.000144508	1.56023	2.94901	2.1e-10	1.00717	2.00997	1.8e-07
ATP2B1	0.154158	1.11277	0.165274	1.24145	2.36435	2.85e-10	1.08729	2.12474	5.95e-09
ATP2B2	0.635474	1.55345	2.94e-07	1.25397	2.38496	7.8e-12	0.618494	1.53527	1.84e-07
ATP6A1	0.448809	1.36491	0.00020427	1.16847	2.24773	9.26e-10	0.719658	1.64679	1.26e-06
ATP6AP1	0.601249	1.51703	1.07e-05	1.05585	2.07894	3.59e-09	0.454597	1.3704	0.00020039
ATP6AP2	0.463759	1.37913	0.000655439	1.03928	2.0552	3.11e-08	0.575518	1.49021	8.56e-05
ATP6V0A1	0.636747	1.55482	1.23e-05	1.39235	2.62506	2.54e-10	0.755603	1.68834	1.73e-06
ATP6V0D1	0.943487	1.92317	1.02e-06	1.14677	2.21418	2.08e-08	0.203285	1.15132	0.159534
ATP6V0E	0.563704	1.47806	4.02e-06	-0.546991	0.684446	2.1e-06	-1.1107	0.463071	1.15e-09
ATP6V0E2	1.01594	2.02222	1.45e-06	1.57801	2.98558	1.42e-09	0.562074	1.47639	0.000603057
ATP6V1A	0.341494	1.26707	0.0268709	1.17713	2.26127	7.19e-08	0.835637	1.78464	1.19e-05
ATP6V1G2	0.849617	1.80202	9.47e-06	2.09413	4.2697	4.16e-11	1.24452	2.36939	1.03e-07
ATP8A1	-0.03992	0.972709	0.793659	1.22897	2.344	3.03e-10	1.26889	2.40977	9.32e-10
ATP9A	1.20873	2.31135	8.11e-07	2.01007	4.02802	2.75e-10	0.801336	1.74271	5.75e-05
ATR	-0.663437	0.631372	2.81e-05	-1.11281	0.462394	2.14e-08	-0.449369	0.732363	0.00128796
ATXN1	0.368507	1.29102	0.00364566	1.11028	2.15887	9.23e-09	0.741769	1.67223	3.92e-06
AU020206	-0.981713	0.506378	7.43e-08	-1.3786	0.384593	5.34e-11	-0.396884	0.759497	0.000399513
AU040829	0.429335	1.34661	0.00219014	1.31781	2.49287	3.18e-09	0.888472	1.85121	1.37e-06
AURKA	-1.15145	0.450173	6.82e-07	-3.01614	0.123609	1.04e-12	-1.86469	0.274581	1.34e-09
AURKB	-1.13472	0.455424	4.55e-07	-2.98863	0.125989	5.9e-13	-1.85391	0.276641	7.19e-10
AVEN	-0.838284	0.559308	4.02e-07	-1.42851	0.371515	7.35e-11	-0.590221	0.664241	1.24e-05
AW011738	-0.795382	0.576191	3.83e-06	-1.4545	0.364881	6.1e-10	-0.659119	0.633265	2.83e-05
AW049604	0.565415	1.47981	0.00113384	1.07118	2.10116	5.76e-07	0.505768	1.41988	0.00303468
AW121567	1.6274	3.08955	3.82e-07	3.1246	8.72163	1.59e-11	1.4972	2.82294	5.33e-07
AW146242	0.674451	1.59599	1.03e-05	1.11845	2.17113	7.16e-09	0.443996	1.36037	0.000707719
AW212394	1.0393	2.05523	7.07e-07	2.36377	5.14713	4.9e-12	1.32446	2.5044	2.37e-08
AW555464	-0.0438644	0.970053	0.766658	1.10553	2.15179	9.64e-10	1.1494	2.21821	2.44e-09
AXIN2	-1.10463	0.465021	2.17e-07	-1.98995	0.251748	1.49e-11	-0.885314	0.54137	1.21e-06
AXL	-0.811091	0.569951	1.1e-06	-1.58444	0.333454	5.26e-11	-0.773347	0.585059	1.39e-06
B130015M16RIK	-0.900106	0.535847	9.8e-07	-1.82671	0.281908	2.87e-11	-0.9266	0.526097	4.88e-07
B230112P13RIK	-0.223287	0.856612	0.145312	1.09796	2.14052	9.74e-08	1.32125	2.49882	3.06e-08
B230208N19RIK	0.317816	1.24644	0.000367186	1.05672	2.0802	9.02e-11	0.738908	1.66891	2.97e-08
B230209C24RIK	1.53889	2.90572	6.01e-07	2.84299	7.17504	4.72e-11	1.30409	2.46928	2.57e-06
B230209E15RIK	0.982731	1.9762	7.58e-07	4.82106	28.2672	5.19e-15	3.83833	14.3038	1.43e-13
B230312L03RIK	1.46991	2.77004	5.62e-07	1.58446	2.99896	4.25e-08	0.114554	1.08264	0.67967
B230342M21RIK	0.448227	1.36436	0.00201729	1.20315	2.30242	1.58e-08	0.754927	1.68755	1.27e-05
B230343A10RIK	2.08249	4.23538	2.1e-06	3.24018	9.4491	2.26e-09	1.15768	2.23099	0.000815412
B230345P09RIK	0.113852	1.08211	0.504469	1.4021	2.64286	2.07e-09	1.28825	2.44231	2.15e-08
B230365C01RIK	1.12394	2.17941	9.18e-05	2.81476	7.03602	5.41e-10	1.69082	3.2284	1.05e-06
B230387C07RIK	0.865836	1.8224	1.69e-05	2.05109	4.14418	1.35e-10	1.18525	2.27403	4.59e-07
B230399E16RIK	-0.996225	0.50131	1.83e-07	-1.41587	0.374782	2.22e-10	-0.41965	0.747606	0.000856883
B3GALNT1	0.657527	1.57738	4.39e-07	1.4015	2.64176	5.52e-12	0.743972	1.67478	5.23e-08
B3GALNT2	-0.894835	0.537809	5.31e-07	-1.16228	0.446807	3.51e-09	-0.267442	0.830792	0.0274416
B3GALT1	0.971841	1.96134	0.000228791	1.66858	3.17903	2.28e-07	0.696743	1.62084	0.00445489
B3GAT1	2.05752	4.1627	1.03e-06	3.15572	8.91182	1.06e-09	1.0982	2.14088	0.000603307
B430201A12RIK	0.298001	1.22944	0.0134718	1.13261	2.19256	4.8e-09	0.834613	1.78338	6.92e-07
B4GALNT1	1.06746	2.09575	4.66e-06	2.07735	4.22033	3.48e-10	1.00989	2.01376	8e-06
B4GALT1	-0.638279	0.642479	6.58e-06	-1.16345	0.446444	1.24e-09	-0.525169	0.694878	5.34e-05
B830045N13RIK	0.152144	1.11122	0.0691936	1.05931	2.08393	9.54e-11	0.907163	1.87535	2.81e-09
B930037P14RIK	0.949936	1.93179	1.26e-06	1.50359	2.83548	9.3e-10	0.553658	1.4678	0.000324603
B930076A02	0.499797	1.41401	0.00163903	2.17034	4.50129	2.54e-11	1.67054	3.18334	2.82e-09
B930095G15RIK	0.451614	1.36757	0.000805227	1.89207	3.71168	1.48e-11	1.44046	2.71407	1.9e-09
B9D1	-0.110054	0.926553	0.332042	-1.17685	0.442316	2.94e-10	-1.0668	0.477378	4.12e-09
BACE1	0.584664	1.49969	0.000123201	1.23584	2.35519	6.96e-09	0.651177	1.57045	4.3e-05
BAI3	1.2307	2.3468	3.42e-07	2.31718	4.98357	1.74e-11	1.08649	2.12356	7.46e-07
BAZ1A	-0.668356	0.629223	2.57e-06	-1.63593	0.321762	9.87e-12	-0.967579	0.511364	2.56e-08
BBC3	0.709858	1.63564	1.47e-05	1.45816	2.74758	7.08e-10	0.748305	1.67982	8.1e-06
BBX	-0.770285	0.586302	4.45e-07	-1.24832	0.420939	1.6e-10	-0.478033	0.717956	5.6e-05
BC004044	0.815497	1.7599	1.64e-06	1.09909	2.1422	1.05e-08	0.283597	1.21723	0.0230059
BC004701	-1.11514	0.461647	1.57e-07	-1.73964	0.299444	5.25e-11	-0.624504	0.648643	4.36e-05
BC008150	0.478538	1.39333	0.000571291	1.64795	3.13387	1.05e-10	1.16941	2.24919	2.88e-08
BC017612	-0.729381	0.603163	7.03e-06	-2.09614	0.233883	4.75e-12	-1.36676	0.38776	3.74e-09
BC018242	0.718513	1.64549	9.18e-06	1.52873	2.88532	2.54e-10	0.810218	1.75348	2.27e-06
BC018462	1.11446	2.16513	8.87e-08	1.91769	3.77817	5.92e-12	0.803231	1.745	1e-06
BC024659	0.78628	1.72462	3.49e-07	1.43016	2.69477	2.65e-11	0.64388	1.56253	1.86e-06
BC027231	-0.615733	0.652598	7.88e-05	-1.1952	0.436725	1.18e-08	-0.579471	0.669209	0.00015398
BC028528	0.792025	1.7315	8.09e-08	1.02735	2.03827	1.64e-10	0.235322	1.17717	0.00592175
BC029214	1.12441	2.18013	2.41e-07	1.27113	2.4135	6.34e-09	0.146713	1.10704	0.360024
BC030476	-1.48045	0.358377	1.25e-05	-0.582879	0.66763	0.0247764	0.89757	1.86293	0.0017281
BC030867	-0.851113	0.554357	1.08e-05	-1.34999	0.392294	1.35e-08	-0.498882	0.707655	0.0020463
BC032203	0.472646	1.38765	0.000209782	1.38851	2.61809	2.03e-10	0.915868	1.8867	1.33e-07
BC048355	-0.7433	0.597371	0.000165243	-1.77293	0.292614	2.15e-09	-1.02963	0.489836	5.32e-06
BC051227	0.81732	1.76213	4.68e-07	-0.204302	0.867958	0.0476849	-1.02162	0.492562	1.74e-08
BC055324	-1.02737	0.490602	4.04e-07	-1.95301	0.258277	1.92e-11	-0.925634	0.526449	7.31e-07
BC057371	1.20882	2.31149	3.25e-06	1.25598	2.38829	6.96e-07	0.0471542	1.03322	0.885748
BC062185	-0.675376	0.626169	3.21e-05	-1.28769	0.409607	4.78e-09	-0.612312	0.654147	9.26e-05
BC066140	-0.950787	0.51735	1.03e-06	-1.50186	0.353098	7.19e-10	-0.551074	0.682512	0.00027868
BCAN	1.65144	3.14146	4.66e-06	2.06224	4.17635	1.06e-07	0.410809	1.32943	0.164602
BCL11A	0.6769	1.5987	6.6e-05	1.04855	2.06844	1.73e-07	0.371645	1.29383	0.0123095
BCL11B	1.10435	2.15002	1.91e-06	0.813871	1.75792	2.24e-05	-0.29048	0.81763	0.0987182
BCL2L12	-0.726077	0.604545	7.27e-05	-1.56355	0.338317	2.77e-09	-0.837476	0.559622	1.65e-05
BCL2L13	-0.742423	0.597735	2.45e-06	-1.2044	0.43395	1.62e-09	-0.461975	0.725992	0.000332304
BCL6	1.11264	2.16241	1.88e-06	1.93415	3.82153	4.73e-10	0.82151	1.76725	4.6e-05
BDH1	1.19663	2.29204	7.76e-07	1.15154	2.2215	2.95e-07	-0.0450975	0.969224	0.87049
BDH2	-0.638499	0.642381	8.19e-06	-1.09888	0.466879	3.36e-09	-0.46038	0.726795	0.000247177
BDNF	0.542969	1.45697	5.13e-05	1.0481	2.06781	7.34e-09	0.505131	1.41925	0.000113336
BEAN	0.503337	1.41749	0.000114175	2.02728	4.07635	2.21e-12	1.52394	2.87575	3.26e-10
BHLHB5	1.40054	2.64	0.00248699	1.97018	3.91818	5.7e-05	0.569644	1.48416	0.250139
BIN1	0.32296	1.25089	0.00256845	1.05628	2.07956	1.82e-09	0.733318	1.66246	5.73e-07
BIRC5	-1.19126	0.43792	4.14e-07	-3.11	0.115823	5.68e-13	-1.91874	0.264485	7.27e-10
BLM	-1.06008	0.479607	1.47e-08	-2.01664	0.247133	2.03e-13	-0.956566	0.515282	5e-09
BMP4	-1.20684	0.433216	4.18e-06	-1.35214	0.39171	3.69e-07	-0.145301	0.904191	0.580898
BMP7	-1.11971	0.460185	1.41e-07	-1.22177	0.428756	4.23e-09	-0.102057	0.931704	0.531652
BMPER	0.561528	1.47583	4.35e-05	-0.453669	0.730184	0.0002098	-1.0152	0.494761	4.63e-08
BOLA3	-0.645096	0.63945	1.11e-05	-1.51611	0.349628	9.16e-11	-0.871011	0.546763	3.3e-07
BRCA1	-0.827613	0.563461	1.28e-05	-1.18479	0.439887	6.28e-08	-0.357181	0.780689	0.0207564
BRCA2	-0.932438	0.523972	3.24e-07	-1.34796	0.392848	4.27e-10	-0.41552	0.749749	0.000953707
BRDT	0.829427	1.77698	2.18e-05	1.42495	2.68504	1.14e-08	0.595518	1.51102	0.000616336
BRIP1	-0.698718	0.61612	3.19e-05	-1.3241	0.399397	5.12e-09	-0.625387	0.648246	0.000105068
BRRN1	-1.17605	0.442562	1.2e-07	-2.62588	0.162006	5.68e-13	-1.44983	0.366064	2.66e-09
BRUNOL4	1.06566	2.09313	1.24e-07	2.24789	4.74989	1.09e-12	1.18223	2.26928	9.49e-09
BRUNOL6	1.05871	2.08306	3.33e-05	1.68059	3.20558	5.33e-08	0.621879	1.53888	0.00472687
BTBD10	0.411178	1.32977	0.071599	1.15883	2.23277	9.55e-06	0.747656	1.67906	0.0015518
BUB1B	-1.03884	0.486719	9.36e-07	-2.87085	0.136706	8.31e-13	-1.83201	0.280873	7.39e-10
BZRAP1	0.266115	1.20257	0.0120541	1.42769	2.69016	4.75e-11	1.16158	2.23702	2.73e-09
C030002B11RIK	0.445235	1.36154	0.000108325	2.22701	4.68163	2.03e-13	1.78178	3.43849	1.47e-11
C030003D03RIK	0.60698	1.52307	6.89e-06	1.82687	3.54766	2.76e-12	1.21989	2.32929	1.62e-09
C030003M13RIK	0.341402	1.26699	0.000153519	1.13699	2.19922	2.85e-11	0.795589	1.73579	9.6e-09
C030014C12RIK	0.0391423	1.0275	0.834938	1.1795	2.26498	4.92e-09	1.14036	2.20436	2.64e-08
C030014K22RIK	0.940653	1.9194	1.01e-06	1.93402	3.82118	2.54e-11	0.993365	1.99082	3.7e-07
C030025P15RIK	-1.3855	0.382757	1.02e-07	-2.00808	0.248604	6.28e-11	-0.622579	0.649509	0.000221894
C030027H14RIK	1.21747	2.32539	2.44e-07	2.1478	4.43152	2.3e-11	0.93033	1.90571	2.49e-06
C030027L06RIK	2.08978	4.25684	4.92e-07	3.90098	14.9386	3.16e-11	1.81119	3.50933	1.54e-06
C030033M19RIK	0.572054	1.48664	2.01e-05	2.41051	5.31663	2.19e-13	1.83846	3.57628	2.8e-11
C130023A14RIK	-0.267307	0.830869	0.15665	0.962641	1.94887	6.14e-06	1.22995	2.34559	8.48e-07
C130027E04RIK	-0.732074	0.602038	8.03e-07	-1.36996	0.386902	6.11e-11	-0.637887	0.642653	2.73e-06
C130040D06RIK	0.713256	1.6395	1.05e-05	2.20439	4.60881	3.12e-12	1.49114	2.81111	1.62e-09
C130065N10RIK	0.553494	1.46764	8.3e-05	1.15318	2.22404	5.04e-09	0.599687	1.51539	3.81e-05
C130076O07RIK	1.25693	2.38987	4.35e-07	2.18548	4.54878	6.39e-11	0.92855	1.90336	8.02e-06
C130078N17RIK	1.4117	2.6605	1.52e-06	2.05601	4.15835	3.48e-09	0.64431	1.56299	0.00333678
C130080K17RIK	0.0401713	1.02824	0.869998	1.0765	2.10891	3.36e-07	1.03632	2.051	1.46e-06
C130093G08RIK	-1.06966	0.47643	2.3e-06	-1.00052	0.499819	1.68e-06	0.0691405	1.04909	0.787219
C1QTNF4	1.11366	2.16394	6.06e-07	2.13766	4.40049	3.02e-11	1.024	2.03355	1.02e-06
C230040D10RIK	0.871669	1.82978	1.27e-05	2.9025	7.4772	1.75e-12	2.03083	4.08639	5.67e-10
C230057M02RIK	0.670504	1.59163	2.9e-05	1.85593	3.61986	3.68e-11	1.18543	2.27431	3.8e-08
C230067O06RIK	-0.918383	0.529102	4.44e-07	-1.94986	0.258842	5.83e-12	-1.03147	0.489211	5.79e-08
C230070D10RIK	-1.00552	0.498089	1.76e-06	0.0988864	1.07095	0.573105	1.10441	2.15011	4.7e-07
C230078M08RIK	0.764533	1.69882	1.05e-06	1.76504	3.39883	6.53e-12	1.00051	2.0007	2.85e-08
C230080E09RIK	0.964643	1.95158	2.49e-07	1.39888	2.63696	2.75e-10	0.434233	1.35119	0.000660177
C230082I21RIK	0.0987087	1.07081	0.509482	1.35666	2.56091	5.68e-10	1.25795	2.39155	5.69e-09
C230098O21RIK	1.29543	2.4545	2.36e-05	1.03089	2.04329	0.000133869	-0.264537	0.832466	0.374873
C2CD2L	0.656096	1.57581	0.000114283	1.01129	2.01571	3.66e-07	0.355195	1.27916	0.0190138
C330002I19RIK	1.28588	2.43831	2.28e-06	1.9046	3.74405	4.73e-09	0.618718	1.53551	0.00302023
C330034C07RIK	-0.751072	0.594162	9.49e-07	-1.73886	0.299607	5.7e-12	-0.987784	0.504252	2.37e-08
C430002D13RIK	-1.10178	0.465941	1.41e-07	-0.648654	0.637875	9.48e-06	0.453125	1.369	0.00076139
C630002C17RIK	-0.710911	0.610934	3.32e-06	-1.60993	0.327615	3.41e-11	-0.899017	0.536252	1.81e-07
C630007B19RIK	0.240816	1.18166	0.00394351	1.17624	2.25987	2.28e-11	0.935421	1.91245	1.74e-09
C630013B14RIK	0.532652	1.44659	5.06e-06	2.18241	4.5391	1.03e-13	1.64975	3.1378	1.02e-11
C630025L14	1.57299	2.97522	1.62e-06	2.79647	6.94736	2.9e-10	1.22347	2.33508	2.21e-05
C730026J16	0.987262	1.98242	7.96e-06	1.76349	3.39518	2.02e-09	0.776227	1.71265	0.000102724
C730029A08RIK	0.39216	1.31236	0.000601419	1.83354	3.56411	2.83e-12	1.44138	2.71581	2.49e-10
C77370	0.54384	1.45785	3.19e-05	1.40386	2.64609	9.97e-11	0.860021	1.81506	1.63e-07
C79267	0.380719	1.30199	0.000209782	1.00003	2.00003	8.53e-10	0.619306	1.53614	1.11e-06
C79407	-1.07739	0.473884	1.01e-06	-2.29901	0.203202	1.64e-11	-1.22162	0.428801	1.55e-07
C920004C08RIK	-0.670235	0.628404	0.00107467	-1.61245	0.327043	2.53e-08	-0.942215	0.520433	4.13e-05
CACHD1	-1.04919	0.483239	5.77e-07	-1.78172	0.290836	1.28e-10	-0.732531	0.601847	2.15e-05
CACNA1H	1.4692	2.76868	7.59e-07	1.97777	3.93884	3.78e-09	0.508573	1.42264	0.0144562
CACNA2D1	0.255672	1.19389	0.122331	1.12104	2.17503	2.2e-07	0.865363	1.8218	1.24e-05
CACNA2D3	0.874948	1.83394	2.34e-06	1.55563	2.93962	4.69e-10	0.680683	1.6029	3.34e-05
CACNB4	0.927654	1.90218	9.06e-07	2.14738	4.43024	5.45e-12	1.21973	2.32903	2.26e-08
CACNG3	0.354322	1.27838	0.00154522	1.04044	2.05686	3.29e-09	0.686121	1.60895	1.83e-06
CACNG5	1.34899	2.54734	2.22e-07	1.72028	3.29499	1.19e-09	0.371284	1.2935	0.024332
CAD	-1.18661	0.439334	1.64e-06	-1.73873	0.299632	3.55e-09	-0.552123	0.682016	0.00303382
CADM2	0.600646	1.5164	5.95e-05	1.72829	3.31335	5.36e-11	1.12764	2.18501	4.23e-08
CADM3	0.794511	1.73449	2.55e-06	1.3852	2.61208	6.75e-10	0.590689	1.50597	5.88e-05
CALB2	1.02402	2.03357	4.02e-07	1.30623	2.47294	2.92e-09	0.282209	1.21606	0.0360718
CALM3	0.406468	1.32544	0.000156485	1.02479	2.03466	9.9e-10	0.618323	1.53509	1.71e-06
CALN1	1.1266	2.18344	4.04e-06	4.26885	19.2776	1.54e-13	3.14225	8.82902	2.5e-11
CAMK1	0.523347	1.43729	3.1e-06	1.109	2.15696	7.28e-11	0.58565	1.50072	7.28e-07
CAMK1G	0.588601	1.50379	7.89e-06	1.38684	2.61506	5.85e-11	0.798242	1.73898	2.12e-07
CAMK2B	3.04904	8.27664	1.89e-06	5.00899	32.2	9.97e-10	1.95994	3.89047	0.000191214
CAMK2N1	1.52921	2.88627	6.08e-07	2.6141	6.12242	1.29e-10	1.0849	2.12122	1.95e-05
CAMK2N2	0.926016	1.90002	5.45e-06	1.82487	3.54275	3.62e-10	0.898855	1.86459	7.09e-06
CAMK4	1.93307	3.81868	3.26e-06	3.17896	9.05654	1.95e-09	1.24589	2.37164	0.000311085
CAMKK1	0.511574	1.4256	0.000131487	1.13714	2.19945	3.94e-09	0.62557	1.54282	1.66e-05
CAMKK2	0.331461	1.25829	0.00318784	1.12037	2.17403	1.69e-09	0.788911	1.72777	4.55e-07
CAMKV	1.17496	2.25787	4.13e-07	2.96964	7.8334	8.14e-13	1.79468	3.46937	1.34e-09
CAMTA1	0.543516	1.45752	7.17e-05	1.28326	2.43389	8.39e-10	0.739748	1.66988	2.49e-06
CAMTA2	0.622312	1.53934	3.67e-05	1.27433	2.41887	2.25e-09	0.652019	1.57137	2.28e-05
CAPN5	1.32846	2.51134	4.34e-07	2.35905	5.13033	4.83e-11	1.03059	2.04287	4.62e-06
CAPZB	0.336126	1.26236	0.000243634	1.29433	2.45263	8.74e-12	0.958202	1.94289	1.58e-09
CAR11	1.71782	3.2894	1.57e-06	2.75417	6.74663	1.07e-09	1.03634	2.05102	0.000293015
CAR14	-1.84127	0.279076	4.46e-08	-3.42184	0.0933088	1.07e-12	-1.58057	0.334349	4.46e-08
CASKIN1	0.563069	1.47741	5.2e-05	1.61761	3.06867	4.63e-11	1.05454	2.07706	3.74e-08
CASKIN2	-0.751382	0.594034	4.38e-06	-1.64272	0.320251	7.54e-11	-0.891343	0.539112	5.47e-07
CASP3	0.326131	1.25365	0.0159052	1.05576	2.07882	5.33e-08	0.729632	1.65822	1.24e-05
CASP6	-0.291675	0.816953	0.0100964	-1.1587	0.447916	1.57e-09	-0.867026	0.548276	2e-07
CBFA2T3H	1.04022	2.05654	5.69e-06	1.66097	3.16228	5.69e-09	0.620747	1.53767	0.00103726
CBLN1	1.31448	2.48712	7.46e-07	2.29554	4.90938	1.32e-10	0.981064	1.97392	1.44e-05
CBLN4	-1.15308	0.449666	4.96e-07	1.01168	2.01625	4.94e-07	2.16475	4.48389	1.62e-10
CBR3	0.349915	1.27449	0.00258431	1.18372	2.27162	1.19e-09	0.833807	1.78238	3.23e-07
CBX2	-1.04977	0.483044	4.11e-06	-1.83471	0.280347	1.19e-09	-0.784941	0.580376	9.01e-05
CCDC120	0.573127	1.48774	0.000277509	1.28405	2.43521	9.56e-09	0.710921	1.63685	3.29e-05
CCDC123	-0.674721	0.626453	2.35e-05	-1.00482	0.498332	7.95e-08	-0.330099	0.795482	0.0136291
CCDC28B	1.0945	2.13539	1.27e-07	1.26242	2.39897	1.7e-09	0.167916	1.12343	0.209756
CCDC3	0.0448659	1.03159	0.800473	-1.09166	0.469222	9.01e-09	-1.13652	0.454855	1.89e-08
CCDC46	-0.0331869	0.977259	0.876493	-1.01712	0.494102	1.05e-07	-0.983933	0.505599	4.7e-07
CCDC5	-0.709537	0.611516	5.78e-05	-1.37389	0.385849	8.2e-09	-0.664354	0.630971	0.000119175
CCDC58	-0.700135	0.615514	8.88e-06	-1.51303	0.350374	2.01e-10	-0.812897	0.569238	1.56e-06
CCDC77	-0.647588	0.638346	5.22e-06	-1.40694	0.37711	1.01e-10	-0.759353	0.590761	7.67e-07
CCDC80	2.28746	4.88195	1.31e-06	1.84347	3.58871	4.98e-06	-0.44399	0.735099	0.232044
CCDC86	-0.618175	0.651494	5.56e-05	-1.39745	0.379601	1.07e-09	-0.779271	0.582661	4.53e-06
CCDC88A	0.46856	1.38373	2.72e-05	1.33037	2.51468	2.52e-11	0.861815	1.81732	2.16e-08
CCDC99	-0.931362	0.524363	7.39e-07	-2.14029	0.226834	4.57e-12	-1.20893	0.432589	2.01e-08
CCHCR1	-0.529276	0.692902	0.000160141	-1.25117	0.420107	2.31e-09	-0.721895	0.606301	6.07e-06
CCK	1.85998	3.63002	6.58e-07	3.46229	11.0218	4.9e-11	1.60231	3.03629	2.41e-06
CCL27	0.65599	1.5757	8.13e-06	1.0117	2.01629	1.38e-08	0.355711	1.27962	0.00310606
CCNB1	-1.08721	0.47067	1.96e-07	-3.01263	0.12391	1.45e-13	-1.92542	0.263263	8.78e-11
CCND1	-1.8014	0.286897	1.54e-08	-2.03417	0.244148	8.57e-11	-0.232775	0.850996	0.163576
CCND2	-1.19755	0.436015	2e-07	-2.37032	0.193403	4.35e-12	-1.17277	0.443569	9.72e-08
CCND3	-1.14845	0.45111	4.12e-07	-1.55378	0.340617	1.43e-09	-0.40533	0.755064	0.00781825
CCNE1	-0.960433	0.513903	6.12e-07	-1.49492	0.354802	4.29e-10	-0.534483	0.690406	0.000242651
CCNE2	-0.439715	0.73728	0.0001052	-1.38359	0.383264	3.58e-11	-0.943873	0.519836	1.68e-08
CCNJL	-0.602407	0.658654	2.03e-06	-1.09717	0.467433	2.87e-10	-0.494762	0.709679	1.56e-05
CCNO	-2.56451	0.169046	1.29e-08	-2.87801	0.13603	6.34e-11	-0.313496	0.804689	0.177488
CCNT2	-1.18187	0.44078	1.44e-06	-0.231307	0.851863	0.186771	0.950563	1.93263	1.33e-05
CCRK	0.697086	1.62123	7.77e-06	1.13055	2.18942	6.79e-09	0.433462	1.35047	0.000930773
CD164	-0.303092	0.810514	0.00299549	-1.21421	0.431008	1.72e-10	-0.911121	0.531772	2.37e-08
CD200	1.50843	2.845	4.46e-08	2.81521	7.03824	1.03e-12	1.30679	2.4739	3.99e-08
CD47	1.03143	2.04405	1.55e-06	1.63765	3.11159	1.19e-09	0.60622	1.52227	0.000368893
CD8B	-0.930615	0.524635	9.26e-07	-1.28453	0.410506	3.57e-09	-0.353911	0.78246	0.00883239
CD9	1.02811	2.03935	1.76e-07	0.960352	1.94578	4.67e-08	-0.0677547	0.954122	0.691218
CDC14A	-0.674639	0.626489	9.46e-06	-1.63971	0.320922	4.9e-11	-0.965069	0.512254	1.36e-07
CDC14B	-0.85306	0.553609	1.11e-05	-1.1456	0.452	1.2e-07	-0.292545	0.816461	0.0655968
CDC20	-0.953943	0.516219	8.09e-07	-2.67201	0.156908	6.07e-13	-1.71806	0.303957	4.87e-10
CDC25A	-0.63845	0.642403	2.37e-05	-1.21624	0.430402	3.33e-09	-0.577793	0.669988	7e-05
CDC25C	-0.902911	0.534806	2.63e-06	-2.18858	0.219367	1.15e-11	-1.28567	0.41018	3.23e-08
CDC2A	-0.930477	0.524685	6.47e-07	-2.99404	0.125517	1.36e-13	-2.06357	0.239224	3.73e-11
CDC42EP2	1.01343	2.01871	5.5e-06	1.44873	2.72968	2.3e-08	0.4353	1.35219	0.0129923
CDC42EP3	1.08251	2.11771	3.76e-06	1.88298	3.68837	1.14e-09	0.800476	1.74168	9.26e-05
CDC45L	-1.20968	0.432366	4.95e-07	-2.3893	0.190875	1.64e-11	-1.17962	0.441468	3.82e-07
CDC6	-1.41009	0.376288	3e-09	-2.62369	0.162252	7e-14	-1.2136	0.43119	1.23e-09
CDC73	-0.490546	0.711756	0.000106598	-1.14644	0.451737	1.6e-09	-0.655898	0.63468	4.86e-06
CDCA2	-1.15406	0.449358	1.26e-07	-2.86793	0.136983	1.96e-13	-1.71386	0.304842	3.27e-10
CDCA3	-1.07241	0.475523	6.33e-07	-3.11895	0.115107	3.01e-13	-2.04654	0.242064	1.76e-10
CDCA4	-0.354971	0.781886	0.0118221	-1.37777	0.384813	2.83e-09	-1.0228	0.49216	3.9e-07
CDCA5	-1.24043	0.423247	1.62e-07	-2.59313	0.165725	1.83e-12	-1.3527	0.391558	1.89e-08
CDCA7	-0.897797	0.536706	1.08e-06	-2.71214	0.152603	3.76e-13	-1.81434	0.284333	1.76e-10
CDCA8	-1.08134	0.472591	7.09e-07	-2.53635	0.172378	3.42e-12	-1.45502	0.364751	1.24e-08
CDH10	0.440677	1.35724	2.96e-05	1.20923	2.31214	4.2e-11	0.768549	1.70356	4.59e-08
CDH13	1.7729	3.41739	1.46e-06	2.03362	4.0943	7.16e-08	0.260721	1.19808	0.411405
CDH8	0.978753	1.97076	2.29e-06	1.85707	3.62271	1.99e-10	0.878318	1.83823	6.6e-06
CDK2	-0.907834	0.532985	2.02e-07	-2.43539	0.184873	1.72e-13	-1.52756	0.346864	1.63e-10
CDK4	-0.256503	0.837115	0.0375882	-1.41644	0.374636	3.61e-10	-1.15994	0.447532	1.69e-08
CDK5	0.803155	1.74491	1.87e-06	1.19994	2.2973	3.29e-09	0.396784	1.31657	0.00207891
CDK5R1	1.40756	2.65289	2.53e-05	1.9006	3.73367	3.04e-07	0.493031	1.4074	0.0844441
CDK5RAP2	-0.470184	0.721873	2.14e-05	-1.15772	0.448219	1.12e-10	-0.687539	0.620912	2.68e-07
CDKL2	0.745691	1.67678	2.16e-07	2.10802	4.31101	1.36e-13	1.36233	2.57101	7.02e-11
CDKL5	0.0531097	1.0375	0.811446	1.27073	2.41283	2.23e-08	1.21762	2.32563	1.21e-07
CDKN1A	-0.911654	0.531575	1.73e-06	-1.42598	0.372168	1.66e-09	-0.514321	0.700122	0.00060081
CDKN3	-0.465323	0.724309	9.86e-05	-2.13442	0.227759	4.86e-13	-1.6691	0.31445	4.25e-11
CDO1	0.825089	1.77164	1.34e-06	1.06866	2.09748	1.31e-08	0.243568	1.18392	0.0499978
CDON	-0.678633	0.624757	1.55e-05	-2.29178	0.204223	1.84e-12	-1.61315	0.326884	5.65e-10
CDS1	0.569729	1.48424	1.96e-06	1.45122	2.73439	4.56e-12	0.881488	1.84227	8.26e-09
CDT1	-1.53606	0.344826	4.85e-08	-2.98987	0.12588	7.26e-13	-1.45381	0.365055	1.56e-08
CDV3	-0.884678	0.541608	6.04e-07	-1.06222	0.478895	1.19e-08	-0.177541	0.884209	0.167694
CEBPD	-0.624328	0.648722	1.48e-06	-1.72812	0.301845	1.35e-12	-1.10379	0.465292	1.27e-09
CELSR1	-0.106149	0.929065	0.631307	-1.63323	0.322366	3.42e-09	-1.52708	0.346979	2.81e-08
CELSR3	1.24211	2.36544	1.11e-05	1.52445	2.87677	3.71e-07	0.282341	1.21617	0.262139
CENPA	-0.778197	0.583095	8.28e-06	-2.78735	0.144852	5.28e-13	-2.00915	0.248419	1.1e-10
CENPF	-0.821745	0.565757	7.44e-07	-1.45599	0.364506	1.1e-10	-0.63424	0.64428	9.89e-06
CENPH	-1.14698	0.451571	1.29e-07	-2.2607	0.208671	2.41e-12	-1.11372	0.4621	5.25e-08
CENPI	-0.634469	0.644178	3.59e-05	-1.6233	0.324593	1.28e-10	-0.988827	0.503887	2.25e-07
CENPK	-0.982483	0.506108	1.54e-07	-2.1843	0.22002	8.72e-13	-1.20181	0.434729	4.38e-09
CENPL	-0.825503	0.564286	9.91e-07	-2.07051	0.238075	2.43e-12	-1.24501	0.421905	4.78e-09
CENPM	-0.617819	0.651656	7.34e-05	-1.77047	0.293113	7.42e-11	-1.15265	0.449798	5.87e-08
CENPN	-1.09379	0.46853	2.4e-07	-2.35117	0.195987	2.26e-12	-1.25739	0.418301	1.8e-08
CENPP	-0.739568	0.598919	6.23e-06	-2.00448	0.249225	8.18e-12	-1.26491	0.416125	9.6e-09
CENPQ	-0.66277	0.631664	3.56e-06	-1.39242	0.380925	9.62e-11	-0.729651	0.60305	1.04e-06
CENTD1	0.308693	1.23859	0.000581201	1.87418	3.66594	1.72e-13	1.56549	2.95978	7.66e-12
CENTG1	0.867994	1.82512	1.24e-05	1.80869	3.50323	4.74e-10	0.940694	1.91945	4.93e-06
CEP110	-0.769668	0.586552	2.81e-05	-1.22311	0.428358	4.28e-08	-0.453442	0.730298	0.00408268
CEP152	-0.872182	0.54632	9.59e-08	-1.40805	0.376822	1.45e-11	-0.535864	0.689746	6.98e-06
CEP170	0.688647	1.61177	8.56e-06	1.68912	3.2246	3.9e-11	1.00047	2.00066	1.02e-07
CEP55	-1.02052	0.49294	2.95e-06	-2.17373	0.221637	6.35e-11	-1.15321	0.449622	6.12e-07
CERCAM	-0.942119	0.520468	8.58e-07	-1.28174	0.411299	3.91e-09	-0.339622	0.790248	0.0121142
CHAF1A	-1.30585	0.404484	6.97e-08	-2.43123	0.185407	1.84e-12	-1.12539	0.45838	8.26e-08
CHAF1B	-1.01623	0.494406	3.37e-07	-2.13559	0.227574	4.57e-12	-1.11936	0.460298	4.94e-08
CHCHD7	-0.390592	0.762817	0.0193385	-1.01265	0.495637	1.31e-06	-0.622054	0.649745	0.000546578
CHD1	-0.661941	0.632027	9.46e-06	-1.17746	0.44213	2.62e-09	-0.515517	0.699542	0.000133757
CHD1L	-0.720768	0.606774	4.35e-06	-1.07325	0.475246	1.01e-08	-0.352484	0.783234	0.00439858
CHD4	-0.466036	0.723951	0.000116729	-1.12264	0.459252	1.22e-09	-0.656607	0.634368	2.94e-06
CHD5	0.69399	1.61775	1.03e-05	2.72423	6.60809	2.33e-13	2.03024	4.08474	3.73e-11
CHD7	-1.1732	0.443438	2.7e-08	-2.25792	0.209073	3.71e-13	-1.08473	0.471481	8.06e-09
CHEK1	-1.00516	0.498215	5.42e-07	-1.37176	0.386419	1.93e-09	-0.366604	0.775606	0.00779147
CHEK2	-0.579945	0.668989	0.000164531	-1.35104	0.39201	2.87e-09	-0.771091	0.585974	8.41e-06
CHGA	1.29322	2.45074	2.94e-06	0.87605	1.83534	8.98e-05	-0.41717	0.748892	0.0478937
CHGB	1.22655	2.34006	1.26e-07	2.33334	5.03971	3.28e-12	1.10679	2.15366	1.2e-07
CHKA	-1.31417	0.402156	6.17e-08	-0.786904	0.579587	2.13e-06	0.527271	1.4412	0.000353335
CHL1	1.70951	3.27049	9.7e-06	3.63203	12.398	2.77e-10	1.92252	3.79086	2.48e-06
CHN2	0.604987	1.52097	2.75e-06	1.3698	2.58434	2.72e-11	0.76481	1.69915	1.44e-07
CHODL	0.189721	1.14054	0.243629	1.21072	2.31453	3.54e-08	1.021	2.02932	8.73e-07
CHRAC1	-0.251252	0.840167	0.0416526	-1.00525	0.498183	2.98e-08	-0.754001	0.592957	2.93e-06
CHRNA4	0.00499193	1.00347	0.97527	1.55332	2.93492	2.86e-12	1.54833	2.92478	2e-11
CHRNB2	1.17945	2.2649	3.83e-05	1.04404	2.062	7.12e-05	-0.135401	0.910416	0.691001
CHST1	2.0055	4.01527	2.4e-06	2.48697	5.60599	5.01e-08	0.481473	1.39617	0.149696
CHST10	0.771691	1.70727	1.9e-05	1.39442	2.62882	5.01e-09	0.622725	1.53978	0.000180564
CHST3	-1.04262	0.485444	1.39e-06	-1.55721	0.339807	2.22e-09	-0.514588	0.699993	0.00160869
CHTF18	-1.21687	0.430215	8.65e-08	-2.272	0.207042	2.27e-12	-1.05513	0.481252	1.03e-07
CIAPIN1	1.06757	2.0959	7.11e-07	1.21758	2.32556	2.92e-08	0.15001	1.10958	0.39331
CIB2	1.07182	2.10209	7.69e-07	1.21672	2.32419	3.48e-08	0.144904	1.10566	0.422671
CIRBP	1.27511	2.42017	2.44e-07	1.35469	2.55743	1.46e-08	0.0795837	1.05671	0.724673
CISH	0.884185	1.84572	0.00021476	1.33046	2.51483	1.09e-06	0.446274	1.36252	0.0407798
CKAP2	-0.360381	0.778959	0.00301355	-1.60612	0.328482	4.53e-11	-1.24573	0.421693	4.5e-09
CKAP2L	-0.915228	0.53026	6.97e-06	-1.74386	0.298571	7.52e-10	-0.828628	0.563065	2.01e-05
CKMT1	1.46786	2.76612	1.68e-07	2.43075	5.39173	2.82e-11	0.962885	1.9492	8.42e-06
CLCN4-2	0.605873	1.5219	0.00787767	1.39984	2.63873	1.02e-06	0.793969	1.73384	0.000935895
CLDN1	-0.645329	0.639347	0.00146568	0.403149	1.32239	0.028536	1.04848	2.06835	1.25e-05
CLDN10	0.336769	1.26292	0.00507627	1.48993	2.80876	1.18e-10	1.15316	2.22401	1.12e-08
CLDN12	-0.739949	0.598761	4.08e-07	-1.24844	0.420902	8.57e-11	-0.508495	0.702955	1.65e-05
CLDN3	1.18495	2.27356	2.45e-07	0.644704	1.56342	5.19e-05	-0.540249	0.687652	0.000576166
CLDN5	1.66213	3.16484	1.93e-07	2.20721	4.61783	5.66e-10	0.545082	1.4591	0.0069254
CLIC1	-0.454199	0.729915	5.37e-05	-1.88804	0.270173	7.18e-13	-1.43385	0.370143	8.71e-11
CLIC4	-0.673819	0.626845	5.8e-06	-1.6478	0.319127	2.59e-11	-0.97398	0.5091	6.89e-08
CLIC6	-2.72941	0.150788	1.5e-05	-3.71936	0.0759208	1.44e-07	-0.989956	0.503493	0.0579475
CLIP2	1.15653	2.22921	3.59e-07	1.62738	3.08952	7e-10	0.470848	1.38592	0.00231024
CLSPN	-1.29395	0.407832	3.63e-09	-2.78945	0.144641	2.38e-14	-1.49549	0.35466	5.57e-11
CLSTN3	0.714592	1.64102	1.44e-05	1.57672	2.9829	2.74e-10	0.862124	1.81771	1.69e-06
CLTB	1.19728	2.29307	2.74e-07	2.01253	4.0349	4.83e-11	0.815254	1.75961	1.08e-05
CMTM7	-0.777522	0.583368	4.73e-06	-1.93421	0.261664	1.7e-11	-1.15669	0.44854	3.81e-08
CMTM8	-1.24673	0.421402	1.66e-06	-2.09933	0.233367	6.1e-10	-0.852595	0.553788	9e-05
CNIH3	1.70236	3.25432	6.53e-07	1.52139	2.87067	5.78e-07	-0.180971	0.882109	0.547821
CNIH4	-0.358614	0.779913	0.00103747	-1.19312	0.437357	3.68e-10	-0.834503	0.560776	1.16e-07
CNR1	0.392677	1.31283	0.0462265	1.18229	2.26936	1.42e-06	0.789609	1.72861	0.000265373
CNRIP1	1.96603	3.90691	1.24e-06	2.70949	6.5409	5.34e-09	0.74346	1.67419	0.011272
CNTN1	1.39023	2.62121	1.44e-07	3.23881	9.44017	4.94e-13	1.84858	3.60146	1.52e-09
CNTN2	1.03831	2.05382	8.74e-06	1.02178	2.03042	4.31e-06	-0.0165324	0.988606	0.961026
CNTN6	-0.010269	0.992907	0.966611	1.77743	3.42815	1.09e-10	1.7877	3.45263	4.87e-10
CNTNAP2	-1.23291	0.425457	9.72e-08	-1.66818	0.314649	1.33e-10	-0.43527	0.739555	0.00185003
CNTNAP4	1.01128	2.0157	2.2e-06	1.49582	2.82024	4.58e-09	0.484542	1.39914	0.00302987
COBL	-0.474725	0.719604	8.81e-05	1.21489	2.32122	3.88e-10	1.68961	3.2257	4.11e-11
COL18A1	-0.951041	0.517259	5.68e-07	-1.29798	0.406695	2.05e-09	-0.346939	0.786251	0.00806913
COL1A1	0.0727267	1.0517	0.573877	1.17124	2.25205	3.76e-10	1.09851	2.14134	3.45e-09
COL2A1	-0.871287	0.546659	4.98e-05	-2.70786	0.153057	1.74e-11	-1.83657	0.279986	8.41e-09
COL4A5	-0.39948	0.758131	0.000292157	-1.38796	0.382104	3.78e-11	-0.988483	0.504007	1.03e-08
COL5A1	-1.0297	0.489813	1.08e-06	-1.85646	0.276153	1.41e-10	-0.826764	0.563792	9.69e-06
COPG	0.872208	1.83046	1.14e-06	1.01408	2.01962	4.28e-08	0.141875	1.10334	0.332206
COPG2AS2	0.817128	1.7619	4.56e-05	2.45086	5.46741	2.38e-11	1.63373	3.10314	1.45e-08
CORO1A	0.993301	1.99074	1.1e-06	1.50165	2.83167	1.39e-09	0.508351	1.42242	0.000935121
COX4NB	-0.491876	0.7111	8.7e-05	-1.42805	0.371634	7.86e-11	-0.93617	0.522619	5.69e-08
CPE	0.352599	1.27686	8.9e-05	1.11245	2.16212	2.84e-11	0.75985	1.69331	1.29e-08
CPEB3	0.589609	1.50484	3.28e-05	1.20579	2.30663	2e-09	0.61618	1.53281	2.08e-05
CPEB4	1.09707	2.13919	1.55e-05	1.75177	3.36773	1.94e-08	0.65471	1.5743	0.00234265
CPLX1	2.70064	6.50091	1.81e-06	3.74094	13.3701	8.35e-09	1.0403	2.05666	0.0129513
CPLX2	0.994276	1.99208	1.35e-05	1.31255	2.4838	1.88e-07	0.318274	1.24684	0.0954351
CPNE4	1.48606	2.80124	6.81e-07	2.57838	5.97267	1.25e-10	1.09231	2.13215	1.51e-05
CPT2	-0.359663	0.779347	0.00164531	-1.38142	0.383842	1.18e-10	-1.02175	0.492517	1.95e-08
CRABP2	-2.61771	0.162926	3e-09	-3.07807	0.118415	4.9e-12	-0.460364	0.726803	0.0153446
CRBN	0.58985	1.50509	1.25e-05	1.02331	2.03258	5.02e-09	0.433461	1.35047	0.000301394
CREB5	-0.81601	0.568011	7.98e-06	-1.1826	0.440558	3.01e-08	-0.366585	0.775616	0.0121701
CRIM2	0.641006	1.55942	3.91e-06	1.58976	3.00999	1.4e-11	0.948752	1.9302	3.24e-08
CRLF1	0.623117	1.5402	1.76e-05	3.02062	8.11518	7e-14	2.39751	5.26891	4.47e-12
CRLF3	-0.40089	0.757391	5e-05	-1.21142	0.431842	2.43e-11	-0.810533	0.570171	1.41e-08
CRMP1	1.43298	2.70004	5.39e-07	2.22816	4.68534	3.56e-10	0.795174	1.73529	0.00021584
CROCC	-0.789661	0.57848	2.15e-07	-1.09744	0.467345	3.64e-10	-0.307779	0.807884	0.00196248
CRTAC1	1.31165	2.48225	9.26e-07	1.28601	2.43852	2.92e-07	-0.0256401	0.982385	0.938551
CRYM	3.55181	11.7274	3.37e-06	4.49979	22.6242	5.91e-08	0.947987	1.92918	0.11594
CRYZ	-0.525863	0.694544	0.000439691	-1.29149	0.408529	5.43e-09	-0.765626	0.588198	9.58e-06
CSDC2	0.712138	1.63823	0.000163785	1.86864	3.65188	6.26e-10	1.1565	2.22916	8.36e-07
CSDE1	0.280409	1.21454	0.0211805	1.26055	2.39588	1.4e-09	0.980144	1.97266	1.13e-07
CSMD2	2.41087	5.31796	2.34e-06	3.49433	11.2694	6.49e-09	1.08346	2.11912	0.00525376
CSMD3	0.700328	1.62487	8.41e-07	2.06211	4.17596	3.8e-13	1.36178	2.57002	2.05e-10
CSNRP3	0.594436	1.50988	2.3e-05	1.73958	3.33938	1.45e-11	1.14514	2.21168	1.01e-08
CSPG5	-0.0719073	0.951379	0.687107	1.06532	2.09263	3.41e-08	1.13723	2.19958	4.84e-08
CSRNP2	0.796458	1.73683	1.48e-05	1.01391	2.01938	3.33e-07	0.217453	1.16268	0.173022
CTDSP1	-0.457143	0.728427	0.00101791	-1.10124	0.466116	2.3e-08	-0.644096	0.639894	3.78e-05
CTDSP2	-0.495867	0.709135	0.000903663	-1.37232	0.386269	3.2e-09	-0.876455	0.544704	2.56e-06
CTGF	0.323911	1.25172	0.00123158	1.30562	2.47191	4.18e-11	0.981714	1.97481	5.95e-09
CTNNA1	-0.437819	0.73825	0.00013686	-1.42679	0.371957	3.2e-11	-0.988975	0.503836	1.23e-08
CTNNA2	1.37955	2.60188	2.18e-06	1.78056	3.4356	2.64e-08	0.401007	1.32043	0.0680999
CTNNAL1	-0.993601	0.502223	5.23e-07	-1.40696	0.377104	1.15e-09	-0.413364	0.750871	0.00277835
CTNNBL1	-0.423279	0.745728	0.000274431	-1.20097	0.434982	4.49e-10	-0.777694	0.583298	3.6e-07
CTNND2	0.683167	1.60566	0.0147419	1.48917	2.80728	6.34e-06	0.806006	1.74836	0.00485432
CTTNBP2	0.573688	1.48832	0.00825268	1.96007	3.8908	7.49e-09	1.38638	2.61422	1.69e-06
CTXN1	0.913903	1.88414	2.6e-06	1.02458	2.03436	2.03e-07	0.110673	1.07973	0.554086
CUGBP2	0.527901	1.44183	0.0486719	1.10317	2.14827	0.000105432	0.575273	1.48996	0.0320218
CX3CL1	-0.204403	0.867898	0.16553	1.04261	2.05996	1.03e-07	1.24702	2.3735	3.49e-08
CXCL12	0.913559	1.88369	7e-06	1.21013	2.31359	8.2e-08	0.296573	1.22822	0.069194
CXX1A	0.506222	1.42033	0.0222239	1.22157	2.33201	4.12e-06	0.71535	1.64188	0.00193359
CXX1B	0.402205	1.32153	0.0516653	1.07521	2.10703	7.75e-06	0.673005	1.59439	0.0017281
CXX1C	0.707083	1.6325	1.81e-06	1.58983	3.01014	1.83e-11	0.882748	1.84388	1.03e-07
CXXC4	-0.19172	0.875561	0.0678932	1.69498	3.23773	4.9e-12	1.8867	3.69788	1.05e-11
CYB561	-0.0927787	0.937715	0.51502	1.13669	2.19876	2.81e-09	1.22947	2.3448	4.11e-09
CYBA	-0.488405	0.712813	0.000567568	-1.10772	0.464028	2.18e-08	-0.619312	0.650981	5.82e-05
CYGB	1.043	2.06051	1.72e-05	0.85927	1.81412	6.74e-05	-0.183732	0.880423	0.447186
CYHR1	0.852741	1.80593	1.56e-05	1.30492	2.4707	3.38e-08	0.452177	1.3681	0.00592175
D030026A21RIK	-1.81859	0.283498	2.94e-08	-2.75536	0.148099	5.41e-12	-0.936775	0.522399	9.95e-06
D030028A08RIK	0.440597	1.35717	0.000167997	1.11929	2.1724	9.85e-10	0.678694	1.60069	1.6e-06
D030028O16RIK	0.573134	1.48775	0.00633108	1.40954	2.65652	3.2e-07	0.836403	1.78559	0.000262506
D030035F05RIK	0.343244	1.26861	0.00415497	1.02616	2.0366	1.27e-08	0.682919	1.60538	5.41e-06
D030038A19RIK	0.490503	1.40494	1.95e-05	1.3869	2.61515	1.82e-11	0.896393	1.86141	1.6e-08
D030041G16RIK	0.290085	1.22271	0.0128351	1.37191	2.58812	2.64e-10	1.08182	2.11671	1.96e-08
D10BWG1379E	0.804994	1.74714	4.33e-07	2.15649	4.45829	4.67e-13	1.3515	2.55177	4.83e-10
D11BWG0517E	1.28887	2.44337	3.64e-07	1.81495	3.51848	7.16e-10	0.52608	1.44001	0.00231353
D12ERTD553E	2.86998	7.31056	2.38e-05	3.68519	12.8633	5.29e-07	0.815207	1.75955	0.17604
D130043K22RIK	0.290209	1.22282	0.000579642	1.02174	2.03036	8.11e-11	0.731526	1.66039	2e-08
D130050A01RIK	0.481257	1.39596	0.000440197	1.23557	2.35475	3.07e-09	0.754316	1.68683	4.16e-06
D130063H01RIK	-0.96679	0.511643	5.75e-07	-2.22917	0.213281	3.14e-12	-1.26238	0.416855	1.32e-08
D130064L03RIK	0.709184	1.63488	0.000290149	1.15776	2.23111	5.84e-07	0.448575	1.36469	0.0129564
D14ERTD171E	1.51433	2.85667	2.71e-07	2.68261	6.42015	2.52e-11	1.16827	2.24743	2.55e-06
D15MIT260	0.612128	1.52851	0.000255041	1.59938	3.03014	1.19e-09	0.987256	1.98241	1.54e-06
D16H22S680E	0.936775	1.91424	1.69e-06	1.06867	2.09749	9.39e-08	0.131891	1.09573	0.447519
D17H6S56E-5	-0.710672	0.611035	4.37e-07	-1.65754	0.31698	2e-12	-0.946866	0.518758	7.18e-09
D1ERTD471E	-1.93805	0.260969	1.29e-08	-1.422	0.373195	1.45e-08	0.516051	1.43004	0.00247951
D230013B04RIK	0.0424598	1.02987	0.823033	1.0922	2.13199	1.83e-08	1.04974	2.07016	9.81e-08
D2BWG1423E	0.44099	1.35754	0.000559589	1.06407	2.09082	9.57e-09	0.623077	1.54016	1.77e-05
D2ERTD750E	-0.916261	0.529881	3.01e-06	-2.77061	0.146543	1.14e-12	-1.85434	0.276558	5.9e-10
D330027H18RIK	0.853644	1.80706	1.88e-07	2.22833	4.68592	2.03e-13	1.37469	2.59312	2.42e-10
D3BWG0562E	0.362025	1.28523	0.00755668	2.20784	4.61982	4.57e-12	1.84581	3.59455	2e-10
D430019H16RIK	1.26034	2.39552	1.74e-06	2.07594	4.21619	8.57e-10	0.815602	1.76003	0.000164499
D430028G21RIK	-0.601571	0.659036	3.38e-05	-1.03936	0.486544	1.82e-08	-0.437787	0.738266	0.000792821
D430041D05RIK	0.369759	1.29214	0.00226945	1.32959	2.51331	4.4e-10	0.959831	1.94508	9.46e-08
D4ERTD22E	-0.431698	0.741389	0.000155668	-1.1394	0.453949	5.41e-10	-0.707701	0.612295	7e-07
D4ERTD681E	-1.04163	0.485779	7.47e-07	-0.873267	0.545909	1.55e-06	0.168361	1.12378	0.308455
D4WSU114E	-0.428637	0.742963	0.0017853	-1.15129	0.450223	1.3e-08	-0.722653	0.605982	1.07e-05
D630004K10RIK	0.341094	1.26672	0.00112666	2.90271	7.47832	2.38e-14	2.56162	5.9037	3.55e-13
D6WSU176E	0.755791	1.68856	7.58e-07	1.12185	2.17626	1.09e-09	0.366057	1.28883	0.00109215
D930017K21RIK	0.478002	1.39281	0.000160149	1.24838	2.37574	6.45e-10	0.770378	1.70572	8.87e-07
D930038J03RIK	-0.434152	0.740129	2.36e-05	-1.34133	0.394658	7.67e-12	-0.907174	0.533229	4.03e-09
D930042A21RIK	1.83976	3.57951	1.01e-06	2.51745	5.72568	4.42e-09	0.677687	1.59957	0.0115944
D9ERTD392E	1.27381	2.418	2.81e-06	1.7329	3.32394	1.86e-08	0.459081	1.37467	0.0255443
D9WSU20E	0.869757	1.82735	6.91e-07	1.41613	2.66868	2.86e-10	0.546371	1.46041	8.33e-05
DAAM1	0.316906	1.24566	0.00444521	1.09214	2.1319	2.26e-09	0.775233	1.71147	5.42e-07
DAB1	0.731645	1.66053	3.22e-05	1.39996	2.63894	4.58e-09	0.668312	1.58921	8.57e-05
DARC	0.776024	1.7124	1.27e-05	1.84866	3.60165	9.12e-11	1.07263	2.10327	2.92e-07
DBC1	2.04073	4.11453	3.87e-06	2.88492	7.38667	1.7e-08	0.844196	1.79526	0.0132783
DBF4	-1.08754	0.470563	1.17e-07	-2.36579	0.194011	7.24e-13	-1.27825	0.412295	4.42e-09
DBNDD1	1.37593	2.59536	2.84e-07	1.50518	2.83859	1.23e-08	0.129244	1.09372	0.560265
DCI	-0.430207	0.742155	3.41e-05	-1.83497	0.280298	3.51e-13	-1.40476	0.377681	3.9e-11
DCK	-0.378171	0.769412	0.00106475	-1.04028	0.486233	4.4e-09	-0.66211	0.631953	3.53e-06
DCLK1	1.63891	3.1143	2.84e-07	2.78676	6.90079	4.38e-11	1.14785	2.21584	8.15e-06
DCLK2	0.636257	1.55429	1.83e-05	1.33924	2.53018	6.75e-10	0.702981	1.62786	5.97e-06
DCT	-0.35735	0.780597	0.030742	-2.46803	0.180737	1.43e-11	-2.11068	0.231537	4.75e-10
DCX	1.89276	3.71345	2.51e-06	2.65007	6.27696	1.11e-08	0.757304	1.69033	0.0125265
DDHD1	0.434844	1.35177	0.000269322	1.04513	2.06356	3.7e-09	0.61029	1.52657	8.07e-06
DDN	0.229788	1.17266	0.0113554	1.28505	2.4369	2.59e-11	1.05526	2.07809	1.35e-09
DDR1	-0.328567	0.796327	0.00190495	-1.44698	0.366788	2.64e-11	-1.11841	0.4606	2.81e-09
DDX11	-1.20973	0.43235	2.34e-08	-2.27847	0.206116	3.93e-13	-1.06875	0.476733	1.17e-08
DDX19A	-0.697575	0.616608	0.00165599	-1.09326	0.468702	9.76e-06	-0.395683	0.760129	0.0683325
DDX3Y	-1.18726	0.439135	0.00135745	-0.435336	0.739522	0.218543	0.751928	1.68404	0.0352695
DDX46	-0.845542	0.556502	4.23e-07	-1.29158	0.408503	3.12e-10	-0.446041	0.734055	0.00026783
DDX49	-0.498499	0.707843	0.000603651	-1.3575	0.390259	2.24e-09	-0.858999	0.551335	2.08e-06
DEK	-1.09914	0.466794	8.11e-07	-1.89366	0.269123	1.75e-10	-0.79452	0.576535	2.26e-05
DEPDC1B	-0.851897	0.554056	5.98e-06	-2.13212	0.228123	2.04e-11	-1.28022	0.411733	4.42e-08
DFNA5H	0.679394	1.60147	3.12e-05	1.21407	2.31991	1.07e-08	0.534672	1.44861	0.000361237
DGAT2	0.313555	1.24277	0.000312598	1.07981	2.11376	4.58e-11	0.766258	1.70085	1.31e-08
DGKG	1.29868	2.46004	2.01e-06	2.6401	6.23374	7.19e-11	1.34142	2.534	1.14e-06
DHRS4	-0.0924815	0.937908	0.576948	-1.0298	0.489778	4.74e-08	-0.937317	0.522203	4.67e-07
DHX57	0.548154	1.46221	8.19e-06	1.1066	2.15337	4.34e-10	0.558445	1.47268	6.33e-06
DIRAS1	2.06384	4.18098	1.58e-06	3.13873	8.8075	2.11e-09	1.07489	2.10657	0.00113277
DIRAS2	1.83912	3.57793	5.18e-07	4.27818	19.4026	2.56e-12	2.43905	5.42286	9.53e-09
DIRC2	0.518417	1.43238	1.59e-05	1.03028	2.04242	1.19e-09	0.511863	1.42589	1.82e-05
DKK3	0.0458534	1.03229	0.746056	1.10922	2.15729	6.61e-10	1.06337	2.08981	4.47e-09
DLG2	1.65109	3.14071	3.82e-07	3.50626	11.3629	4.8e-12	1.85517	3.61795	4.66e-08
DLG4	0.837038	1.78638	1.54e-07	1.54033	2.90861	6.79e-12	0.703294	1.62822	4.11e-07
DLGAP1	2.83404	7.13069	1.54e-06	4.51666	22.8902	1.12e-09	1.68261	3.21009	0.000333031
DLGAP4	0.815953	1.76046	1.85e-05	1.29796	2.45882	2.51e-08	0.48201	1.39669	0.00290934
DLGAP5	-1.19489	0.43682	2.4e-07	-2.37913	0.192225	5.26e-12	-1.18424	0.440055	1.09e-07
DLK2	0.780669	1.71793	6.85e-06	2.5086	5.69068	1.36e-12	1.72793	3.31253	5.28e-10
DLL1	-0.957616	0.514907	6.33e-07	-1.70826	0.306029	8.06e-11	-0.750643	0.594339	6.64e-06
DLX1	2.78701	6.90197	3.31e-06	3.92378	15.1767	1.47e-08	1.13678	2.19889	0.0132011
DLX1AS	0.921022	1.89346	2.46e-06	1.54124	2.91045	1.1e-09	0.620222	1.53711	0.000155776
DLX2	0.579157	1.49398	1.72e-05	1.03847	2.05405	4.86e-09	0.459318	1.37489	0.000194537
DM15	-1.16782	0.445094	1.71e-07	-0.927722	0.525688	3.54e-07	0.240096	1.18107	0.0897957
DMRT3	-1.51524	0.349838	3.93e-07	-3.65582	0.0793394	1.25e-12	-2.14058	0.226789	3.13e-09
DMRTA1	-2.52489	0.173754	3.46e-12	-2.95835	0.128661	2.38e-14	-0.433462	0.740483	0.00017486
DMRTA2	-1.04693	0.483996	1.1e-07	-2.9351	0.130752	7e-14	-1.88816	0.27015	3.4e-11
DMXL2	0.864313	1.82047	0.00240804	1.19399	2.28785	6.66e-05	0.329678	1.25673	0.287514
DNAHC11	-1.6205	0.325224	7.41e-09	-2.97983	0.12676	1.51e-13	-1.35933	0.389762	4.9e-09
DNAJB6	0.764852	1.6992	1.37e-06	1.10333	2.1485	3.37e-09	0.338475	1.26442	0.00385271
DNAJC15	-0.377912	0.769551	0.00027516	-1.20082	0.435027	1.09e-10	-0.822912	0.5653	4.55e-08
DNAJC5	0.508028	1.42211	3.85e-06	1.00629	2.00874	2.2e-10	0.498263	1.41251	4.33e-06
DNAJC6	2.11071	4.31904	2.02e-06	2.7383	6.67282	2.27e-08	0.627586	1.54498	0.0595801
DNER	0.925503	1.89935	4.3e-06	2.29566	4.9098	1.56e-11	1.37016	2.58499	3.65e-08
DNMT3B	-1.05994	0.479652	1.17e-07	-1.45276	0.365323	1.55e-10	-0.392815	0.761642	0.00151061
DOC2B	0.492727	1.4071	9.87e-05	1.93701	3.8291	2.44e-12	1.44428	2.72127	4e-10
DOCK4	0.313031	1.24232	0.00524482	1.05768	2.08158	3.86e-09	0.744645	1.67556	9.78e-07
DOCK9	0.273745	1.20894	0.001655	1.2979	2.45871	8.93e-12	1.02416	2.03377	7.66e-10
DOK4	1.03104	2.0435	0.00011708	1.78307	3.44159	8.73e-08	0.752031	1.68416	0.00226976
DOK5	1.00561	2.0078	2.4e-07	2.03726	4.10464	4.35e-12	1.03164	2.04435	7.26e-08
DOS	0.790053	1.72914	1.83e-06	1.69728	3.2429	3.15e-11	0.907229	1.87544	2.86e-07
DPH4	-0.303358	0.810364	0.0112973	-1.25811	0.418092	1.12e-09	-0.954751	0.515931	1.22e-07
DPP10	1.19713	2.29284	2.9e-06	2.75002	6.72728	2.46e-11	1.55289	2.93404	1.13e-07
DPP3	-0.730135	0.602847	4.33e-06	-1.07498	0.474676	1.16e-08	-0.344849	0.78739	0.00568322
DPP6	0.858266	1.81286	1.26e-07	2.3722	5.1773	8.88e-14	1.51393	2.85588	4.72e-11
DPYSL3	1.38075	2.60404	8.67e-07	2.36587	5.15463	2.06e-10	0.985118	1.97947	2.83e-05
DPYSL4	1.2814	2.43075	1.68e-07	1.13699	2.19921	8.35e-08	-0.144413	0.904747	0.424685
DPYSL5	1.285	2.43682	1.24e-06	2.00472	4.0131	1.1e-09	0.719721	1.64686	0.000465347
DRD1A	1.18985	2.28129	6.01e-07	1.61792	3.06932	2.33e-09	0.428066	1.34543	0.00931299
DRP2	0.953149	1.93609	1.14e-06	1.42072	2.67718	1.74e-09	0.467566	1.38277	0.00141465
DSCC1	-0.614388	0.653207	6.13e-05	-1.10108	0.466168	2.41e-08	-0.486689	0.713661	0.000624103
DSN1	-0.727708	0.603862	6.78e-07	-1.54675	0.342279	1.03e-11	-0.819046	0.566816	1.03e-07
DST	0.300896	1.23191	0.166569	1.27682	2.42305	1.07e-06	0.975926	1.9669	5.44e-05
DTNA	0.331902	1.25867	0.000283365	1.16048	2.23532	3.37e-11	0.828581	1.77594	8.95e-09
DTX1	1.56571	2.96023	6.41e-06	2.20282	4.60378	3.39e-08	0.637106	1.55521	0.0200281
DTX3L	-0.885664	0.541238	4.5e-07	-1.42269	0.373016	1.83e-10	-0.537025	0.689191	7.28e-05
DTX4	-1.08532	0.471287	3.11e-07	0.750704	1.68261	4.65e-06	1.83603	3.57025	2.8e-10
DTYMK	-0.643483	0.640165	6.67e-06	-1.30044	0.406001	3.35e-10	-0.65696	0.634213	5.03e-06
DUSP14	0.542632	1.45663	7.67e-06	-1.00174	0.499398	1.27e-09	-1.54437	0.342845	3.73e-11
DUSP16	-0.607883	0.656159	8.04e-06	-2.08891	0.235059	8.03e-13	-1.48102	0.358234	2.01e-10
DUSP26	-0.103539	0.930747	0.441502	1.32529	2.50583	2.99e-10	1.42883	2.69228	5.56e-10
DUSP8	1.45499	2.74155	1.84e-06	2.18401	4.54414	3.03e-09	0.729017	1.65751	0.00181921
DUT	-1.0093	0.496788	5.84e-05	-1.59931	0.330035	1.1e-07	-0.590011	0.664338	0.00733309
DYNC1I1	2.21268	4.63536	3.83e-07	3.45768	10.9867	2.03e-10	1.245	2.37019	0.000128213
DYNLRB2	-2.07959	0.236582	4.9e-05	-1.93119	0.262213	5.47e-05	0.148395	1.10834	0.830726
E030030I06RIK	-0.809578	0.570549	1.3e-05	-1.41111	0.376023	4.97e-09	-0.601528	0.659055	0.000280776
E030030K01RIK	1.41346	2.66375	1.68e-07	3.39123	10.4921	4.5e-13	1.97776	3.93882	1.08e-09
E130012A19RIK	-0.290591	0.817567	0.0153878	-1.36334	0.388683	4.2e-10	-1.07274	0.475414	3.12e-08
E130016E03RIK	-1.01911	0.49342	2.52e-06	-2.35017	0.196123	1.98e-11	-1.33105	0.397478	8.82e-08
E130102H24RIK	0.260213	1.19766	0.0131414	1.08527	2.12177	1.4e-09	0.825053	1.7716	1.47e-07
E130112E08RIK	0.149128	1.1089	0.693695	1.9657	3.90603	1.96e-07	1.81657	3.52244	1.43e-06
E130114P18RIK	-0.38825	0.764056	0.0135602	-2.29363	0.203961	1.85e-11	-1.90538	0.266946	8.39e-10
E130303B06RIK	-0.642854	0.640445	3.37e-06	-1.01787	0.493846	3.29e-09	-0.375014	0.771098	0.000806245
E130306D19RIK	-1.11131	0.462875	2.77e-08	-2.24814	0.210496	2.16e-13	-1.13683	0.454757	2.65e-09
E130308A19RIK	-1.01339	0.495382	5.1e-07	-0.960013	0.514052	1.96e-07	0.0533736	1.03769	0.79845
E130309F12RIK	1.19206	2.28479	4.57e-07	1.56906	2.96711	2.41e-09	0.377002	1.29864	0.0178061
E230025E14RIK	-0.847208	0.555859	1.26e-07	-1.20002	0.435271	1.2e-10	-0.352807	0.783059	0.00059232
E2F1	-0.793294	0.577025	2.76e-06	-1.56933	0.336964	1.46e-10	-0.77604	0.583968	3.04e-06
E2F2	-1.67109	0.314015	4.46e-08	-2.6774	0.156323	5.32e-12	-1.0063	0.49782	3.1e-06
E2F3	-0.850051	0.554765	7.8e-08	-1.15235	0.449891	9.2e-11	-0.302302	0.810957	0.00135694
E2F4	-0.961289	0.513598	0.00016049	-1.10829	0.463843	1.83e-05	-0.147001	0.903126	0.633613
E2F5	-0.582233	0.667929	3.6e-06	-1.22201	0.428686	9.9e-11	-0.639773	0.641814	1.08e-06
E2F6	-0.625211	0.648325	1.92e-05	-1.14303	0.452807	4.37e-09	-0.517821	0.698426	0.000141175
E330009J07RIK	0.877049	1.83661	1.08e-06	-0.267659	0.830666	0.0268293	-1.14471	0.452281	3.07e-08
E330013P04RIK	-1.46474	0.362301	9.13e-08	-3.02532	0.122825	8.48e-13	-1.56058	0.339015	8.99e-09
E530011J04RIK	0.517402	1.43137	5.86e-05	1.22319	2.33462	6.42e-10	0.705788	1.63104	1.95e-06
EARS2	-0.528224	0.693408	0.000695566	-1.07592	0.47437	1.16e-07	-0.547692	0.684114	0.000523997
EBF2	-2.0074	0.24872	1.09e-09	-2.21208	0.215823	3.87e-12	-0.204676	0.867734	0.142589
EBF3	-0.507916	0.703238	6.66e-05	-1.5029	0.352844	4.36e-11	-0.994983	0.501742	2.91e-08
ECE2	-0.341793	0.78906	0.0155331	-1.50619	0.35204	9.62e-10	-1.1644	0.446151	8.52e-08
ECT2	-0.640573	0.641458	8.12e-07	-1.36506	0.388218	1.29e-11	-0.724489	0.605211	1.24e-07
EDG2	-0.38206	0.767341	0.000418714	-1.77314	0.29257	1.99e-12	-1.39108	0.381278	1.76e-10
EDG5	-0.906787	0.533372	1.67e-05	-1.00007	0.499974	2.28e-06	-0.093288	0.937384	0.702386
EED	-0.953438	0.5164	3.38e-05	-1.52429	0.34765	4.96e-08	-0.570855	0.673218	0.00412542
EEF1A2	2.44951	5.4623	2.63e-06	3.39084	10.4892	1.36e-08	0.941326	1.92029	0.0166441
EEF1D	-0.722635	0.60599	5.42e-07	-1.33814	0.395531	3.94e-11	-0.615502	0.652703	2.12e-06
EEF2K	0.655067	1.57469	1.35e-05	1.10151	2.14579	8.32e-09	0.446442	1.36268	0.000651014
EFCAB6	0.610643	1.52694	1.43e-05	1.07454	2.10605	4.95e-09	0.463898	1.37926	0.000247362
EFNA5	-0.647129	0.63855	1.06e-05	0.800376	1.74156	3.22e-07	1.44751	2.72736	7.53e-10
EFNB1	-0.530239	0.69244	0.000616562	-1.70753	0.306183	2.67e-10	-1.17729	0.44218	1.03e-07
EFTUD2	-0.53988	0.687828	4.66e-05	-1.05348	0.481804	5.65e-09	-0.513602	0.700471	8.18e-05
EG216185	-0.354294	0.782252	0.0012696	-1.17574	0.442655	5.12e-10	-0.82145	0.565873	1.6e-07
EG277333	-0.918929	0.528901	7.3e-05	-1.14659	0.451693	2.87e-06	-0.227658	0.85402	0.321937
EG330070	0.823326	1.76948	4.76e-07	1.16712	2.24563	1e-09	0.343791	1.26909	0.00249795
EG432879	-0.69168	0.619133	5.21e-05	-1.40034	0.378841	4.03e-09	-0.708657	0.61189	4.22e-05
EG432939	0.958435	1.9432	2.72e-06	1.19804	2.29427	5.3e-08	0.239603	1.18067	0.135866
EG433182	-1.32096	0.400267	7.44e-08	-1.53184	0.345837	6.17e-10	-0.210871	0.864015	0.149417
EG433923	-0.238451	0.847655	0.0524543	-1.18234	0.440635	3.36e-09	-0.943892	0.519828	1.89e-07
EG434077	0.427243	1.34466	0.000250645	1.08705	2.12439	1.62e-09	0.659804	1.57987	2.49e-06
EG434280	0.754242	1.68674	3.07e-06	1.22426	2.33636	2.14e-09	0.470019	1.38513	0.000404696
EG434402	-0.237036	0.848486	0.0153671	-1.4349	0.369873	1.75e-11	-1.19786	0.435921	7.58e-10
EG434907	-1.00885	0.496943	2.87e-07	-1.56508	0.337958	1.43e-10	-0.556236	0.680074	0.000110564
EG623818	-0.63971	0.641842	1.33e-05	-1.18893	0.438628	2.24e-09	-0.549221	0.683389	6.79e-05
EG633692	0.534239	1.44818	1.32e-05	1.03845	2.05402	1.25e-09	0.504209	1.41835	2.44e-05
EG667705	0.603605	1.51951	7.11e-06	1.21489	2.32123	3.81e-10	0.611288	1.52762	5.84e-06
EG667728	-0.173864	0.886465	0.273718	-1.50193	0.353081	1.38e-09	-1.32807	0.398302	2.32e-08
EGFR	0.175388	1.12927	0.0648665	1.6806	3.20562	1.84e-12	1.50522	2.83867	3.93e-11
EGR1	0.0241712	1.0169	0.903515	2.00082	4.00229	5.66e-12	1.97665	3.93579	4.09e-11
EGR3	0.179053	1.13214	0.0268682	2.02275	4.06358	7.81e-14	1.8437	3.58929	1.4e-12
EIF2AK2	-0.531784	0.691699	7.51e-05	-1.00057	0.499801	1.66e-08	-0.46879	0.722571	0.000276563
EIF4A2	1.63029	3.09575	4.44e-07	2.47264	5.55057	3.7e-10	0.842347	1.79296	0.000346148
EIF4EBP1	-1.00366	0.498734	2.4e-06	-1.73851	0.29968	6.79e-10	-0.734848	0.600881	6.49e-05
EIF4EL3	-0.450316	0.731882	3.41e-05	-1.13934	0.453966	1.37e-10	-0.689027	0.620272	2.65e-07
EIF5A	-0.602154	0.658769	3.41e-05	-1.02536	0.491288	2.24e-08	-0.423206	0.745766	0.0010914
ELAVL1	-0.95991	0.514089	9.38e-08	-2.38115	0.191957	1.46e-13	-1.42124	0.373392	2e-10
ELAVL3	0.980314	1.97289	1.38e-06	1.44174	2.71648	2.67e-09	0.461424	1.3769	0.0023832
ELFN2	1.32488	2.50513	1.24e-05	1.82643	3.54658	9.79e-08	0.501545	1.41573	0.0427042
ELMO1	1.48044	2.79035	6.82e-07	2.14614	4.42643	1.24e-09	0.665699	1.58634	0.00187664
ELMOD1	2.12181	4.35241	9.59e-08	3.14397	8.83951	4.11e-11	1.02215	2.03095	9.94e-05
EMB	-1.57116	0.336537	3.4e-08	-1.83611	0.280075	1.58e-10	-0.264951	0.832227	0.0838205
EMG1	-0.41911	0.747886	0.00924153	-1.00707	0.497554	8.29e-07	-0.587964	0.665281	0.000622109
EML5	-1.03446	0.488199	3.03e-07	-0.957297	0.515021	1.21e-07	0.0771628	1.05494	0.669242
EMP1	1.03886	2.05461	4.57e-07	0.192043	1.14238	0.154404	-0.84682	0.556009	2.85e-06
EMP2	0.476227	1.3911	4.95e-05	1.21828	2.32669	1.89e-10	0.742052	1.67255	3.3e-07
EMX1	-0.280081	0.823545	0.00191848	-1.657	0.317098	9.54e-13	-1.37692	0.385041	4.41e-11
ENC1	1.05697	2.08055	3.15e-06	1.77757	3.42848	1.41e-09	0.720601	1.64787	0.000175684
ENDOD1	-0.147048	0.903096	0.115028	1.11489	2.16578	1.55e-10	1.26193	2.39817	1.76e-10
ENO1	-1.09474	0.468219	3.52e-07	-1.28523	0.410304	6.97e-09	-0.190489	0.876309	0.210919
ENO2	1.33479	2.5224	1.36e-06	2.37129	5.17403	2.31e-10	1.03649	2.05124	1.83e-05
ENOX1	0.946947	1.92779	7.14e-06	1.25806	2.39175	8.1e-08	0.311117	1.24067	0.0660804
ENPP5	0.956794	1.94099	1.11e-06	2.1007	4.28917	1.3e-11	1.1439	2.20978	9.27e-08
ENSMUSG00000068790	0.118818	1.08585	0.166927	1.47935	2.78823	1.63e-12	1.36053	2.56779	2.79e-11
ENTPD2	0.598354	1.51399	2.8e-06	1.63303	3.10164	3.05e-12	1.03468	2.04865	3.42e-09
EOMES	-0.341442	0.789252	0.00191658	-1.11158	0.462786	1.22e-09	-0.77014	0.586361	4.04e-07
EPB4.1L1	1.10441	2.1501	1.03e-07	2.45778	5.49371	4.92e-13	1.35337	2.55509	2.32e-09
EPB4.1L2	-0.263035	0.833333	0.0138485	1.06055	2.08572	2.36e-09	1.32358	2.50287	6.73e-10
EPB4.1L5	-0.802817	0.573229	3.21e-06	-1.08513	0.471351	2.4e-08	-0.28231	0.822273	0.0317883
EPB4.9	0.774947	1.71113	2.53e-06	2.30679	4.94782	1.13e-12	1.53185	2.89156	6.53e-10
EPHA3	1.1633	2.2397	8.79e-06	0.939713	1.91815	4.2e-05	-0.22359	0.856431	0.354245
EPHA7	0.231165	1.17378	0.0320156	1.13726	2.19963	1.1e-09	0.906094	1.87396	6.67e-08
EPHB1	0.86366	1.81965	2.74e-06	1.23359	2.35151	9.53e-09	0.369926	1.29229	0.00829906
EPHB4	-0.904856	0.534086	1.13e-05	-1.75909	0.295435	1.05e-09	-0.854231	0.55316	2.08e-05
EPM2AIP1	0.418104	1.33617	0.000123113	1.31832	2.49375	4.22e-11	0.900213	1.86634	1.93e-08
EPN2	0.606598	1.52266	0.00018353	1.00632	2.00879	2.64e-07	0.399727	1.31926	0.00703834
ERAF	0.996392	1.995	6.97e-08	-0.626421	0.647782	1.38e-06	-1.62281	0.324702	4.73e-11
ERBB2	-0.559115	0.678718	1.51e-05	-1.06021	0.479562	2.05e-09	-0.501096	0.70657	4.95e-05
ERBB2IP	-0.715366	0.609051	0.000145802	-1.41713	0.374457	2.01e-08	-0.701763	0.61482	0.000187101
ESAM	1.01038	2.01445	1.41e-07	1.5135	2.85501	7.48e-11	0.503113	1.41727	0.00012782
ESCO2	-0.638271	0.642483	4.2e-05	-2.14011	0.226863	5.66e-12	-1.50184	0.353104	1.93e-09
ESPL1	-1.48538	0.357155	9.62e-08	-2.3717	0.193218	1.71e-11	-0.886318	0.540993	1.01e-05
ETAA1	-0.547722	0.684099	0.000746778	-1.29987	0.406162	1.79e-08	-0.752149	0.593719	3.45e-05
ETFA	-0.449587	0.732253	0.00207861	-1.0374	0.487205	1.17e-07	-0.587813	0.665351	0.000191214
ETFB	-0.14829	0.902319	0.162561	-1.2537	0.419371	1.43e-10	-1.10541	0.46477	2.95e-09
ETL4	-0.661546	0.6322	4.19e-06	-1.89478	0.268914	2.83e-12	-1.23324	0.425362	2.29e-09
ETS2	0.633887	1.55174	1.86e-05	1.81951	3.52961	1.44e-11	1.18562	2.27461	1.13e-08
ETV1	0.0169209	1.0118	0.913673	1.36497	2.57572	2.58e-11	1.34805	2.54568	1.62e-10
EVC	-1.19355	0.437226	5.02e-07	-2.01841	0.24683	1.13e-10	-0.824861	0.564537	2.04e-05
EVC2	-0.918135	0.529193	2.49e-07	-1.78079	0.291024	7.61e-12	-0.862655	0.54994	2.24e-07
EVI5L	1.39682	2.6332	2.28e-06	2.03847	4.10811	5.7e-09	0.641657	1.56012	0.00434629
EXOC6B	0.723677	1.65139	8.84e-06	1.11755	2.16979	1.5e-08	0.393876	1.31392	0.00321649
EXOSC2	-0.723433	0.605655	1.88e-05	-1.16949	0.444579	2.1e-08	-0.446055	0.734047	0.00208089
EXOSC5	-0.138161	0.908677	0.223001	-1.03435	0.488236	2.8e-09	-0.89619	0.537304	5.87e-08
EXOSC8	-0.814976	0.568418	1.31e-06	-1.22368	0.428189	1.91e-09	-0.408703	0.7533	0.00131804
EYA1	-0.448063	0.733026	2.31e-05	-1.04447	0.484823	2.4e-10	-0.596407	0.661399	8.99e-07
EZH2	-0.428907	0.742824	0.00112001	-1.22654	0.42734	2.86e-09	-0.797636	0.575291	1.9e-06
F630043A04RIK	-0.975818	0.508451	1.19e-06	-1.99636	0.250631	3.33e-11	-1.02055	0.49293	5.18e-07
F730047E07RIK	-0.980219	0.506903	3.68e-06	-2.02252	0.246128	1.25e-10	-1.0423	0.485552	1.63e-06
F830002E14RIK	0.551199	1.4653	0.00540593	1.69218	3.23144	1.41e-08	1.14098	2.2053	5.12e-06
FAAH	0.45719	1.37286	0.00119345	1.63765	3.11158	1.75e-10	1.18046	2.26649	3.96e-08
FABP3	1.89159	3.71045	2.85e-07	3.46823	11.0673	1.82e-11	1.57664	2.98274	1.13e-06
FADD	-0.334492	0.793064	0.00470975	-1.14193	0.453153	2.81e-09	-0.807439	0.571395	6.91e-07
FADS3	0.515042	1.42904	0.000308117	1.31611	2.48993	2.02e-09	0.801065	1.74239	2.94e-06
FAH	0.570919	1.48547	1.2e-05	2.17374	4.51193	3.93e-13	1.60283	3.03738	6.45e-11
FAIM2	0.381609	1.30279	0.000794055	1.04342	2.06111	3.11e-09	0.661815	1.58207	2.71e-06
FAM110B	1.13918	2.20255	9.59e-08	1.8535	3.61376	1.34e-11	0.714326	1.64072	5.65e-06
FAM123C	1.88703	3.69872	6.03e-07	2.69287	6.46598	1.28e-09	0.805842	1.74817	0.00257236
FAM131A	0.906131	1.87401	5.32e-06	1.09173	2.13129	1.98e-07	0.185597	1.13729	0.284766
FAM134B	0.389763	1.31018	0.00170758	1.41992	2.6757	2.4e-10	1.03015	2.04224	4.92e-08
FAM13C	0.627344	1.54472	2.31e-05	1.47173	2.77355	2.23e-10	0.84439	1.7955	7.91e-07
FAM148C	0.290158	1.22277	0.003709	1.25319	2.38368	9.54e-11	0.963034	1.94941	9.88e-09
FAM158A	0.690324	1.61365	5.77e-07	1.41263	2.66222	1.3e-11	0.722308	1.64982	1.98e-07
FAM162A	-0.562474	0.67714	1.83e-05	-1.12657	0.458002	1.28e-09	-0.5641	0.676377	1.77e-05
FAM164A	0.897582	1.86294	7.69e-07	1.6434	3.124	7.69e-11	0.745815	1.67692	4.47e-06
FAM171A2	0.693465	1.61716	2.3e-06	1.10226	2.14691	1.95e-09	0.408796	1.32758	0.000521987
FAM171B	0.219009	1.16393	0.0114138	1.22524	2.33794	2.59e-11	1.00623	2.00866	1.35e-09
FANCA	-0.951923	0.516943	8.69e-08	-1.07836	0.473566	1.06e-09	-0.126438	0.916091	0.2622
FANCD2	-0.945881	0.519112	3.37e-06	-1.52649	0.347121	2.58e-09	-0.580609	0.668682	0.000508099
FANCI	-0.779111	0.582726	9.39e-08	-1.43088	0.370905	3.05e-12	-0.651767	0.6365	1.81e-07
FANCL	0.249673	1.18894	0.0144103	-0.816045	0.567997	3.87e-08	-1.06572	0.477735	4.77e-09
FAT1	-1.54657	0.342324	1.47e-08	-1.1071	0.464225	2.7e-08	0.439462	1.3561	0.00175353
FBLIM1	0.475083	1.39	0.0073628	2.27023	4.82401	8.52e-11	1.79515	3.47052	6.27e-09
FBLN1	-0.970992	0.510155	1.17e-06	-1.43202	0.370612	2.07e-09	-0.461028	0.726468	0.00192035
FBLN2	-0.301327	0.811506	0.0105116	0.826239	1.77306	2e-07	1.12757	2.1849	1.31e-08
FBXL16	0.925387	1.89919	1.98e-06	1.57986	2.9894	6.43e-10	0.654469	1.57404	7.64e-05
FBXO25	1.2563	2.38882	4.88e-06	1.47944	2.78841	2.37e-07	0.223147	1.16728	0.368666
FBXO41	1.19725	2.29302	4.55e-07	2.86455	7.28307	1.64e-12	1.6673	3.17619	4.54e-09
FBXO9	0.746669	1.67791	6.19e-07	1.11558	2.16682	7.36e-10	0.368912	1.29138	0.000744789
FBXW7	0.0555776	1.03928	0.7004	1.16171	2.23722	6.66e-10	1.10613	2.15268	4.79e-09
FCHO1	0.681187	1.60346	1.86e-05	1.22754	2.34168	5.02e-09	0.546355	1.46039	0.000187055
FCHSD1	0.674231	1.59575	8.64e-07	1.38456	2.61092	2.18e-11	0.710328	1.63618	3.19e-07
FCHSD2	0.808213	1.75104	6.06e-07	1.17389	2.25618	1.04e-09	0.365672	1.28848	0.00159912
FEN1	-0.997906	0.500726	6.68e-08	-2.35355	0.195664	1.54e-13	-1.35565	0.39076	3.54e-10
FEZ2	0.560201	1.47447	9.89e-06	1.02252	2.03146	2e-09	0.462317	1.37775	7.7e-05
FEZF1	-1.63221	0.322593	1.64e-07	-1.62375	0.32449	1.8e-08	0.00845844	1.00588	0.980536
FGF10	0.444958	1.36127	6.39e-05	1.40286	2.64426	1.93e-11	0.957904	1.94249	8.75e-09
FGF12	0.752402	1.68459	5.97e-06	2.31019	4.95948	1.92e-12	1.55779	2.94402	9.93e-10
FGF13	0.352823	1.27706	0.00733131	1.40039	2.63973	8.82e-10	1.04757	2.06704	1.17e-07
FGF17	-2.13962	0.22694	6.06e-08	-2.29879	0.203233	1.19e-09	-0.159172	0.895539	0.577111
FGFR2	-0.385304	0.765617	8.89e-05	-1.30206	0.405548	1.24e-11	-0.916752	0.5297	3.99e-09
FGFR3	-1.00311	0.498923	1.33e-06	-2.00279	0.249517	5.1e-11	-0.999679	0.500111	1.04e-06
FGFRL1	-0.691454	0.61923	3.64e-05	-1.17458	0.443013	2.5e-08	-0.483127	0.715425	0.00121741
FHL1	-0.542872	0.686403	9.89e-05	-1.15802	0.448129	4.69e-09	-0.615143	0.652865	2.83e-05
FHL2	0.667187	1.58797	2.48e-06	1.25653	2.3892	2.4e-10	0.589341	1.50456	8.69e-06
FHOD1	-1.08057	0.472843	3.91e-06	-1.64569	0.319594	6.56e-09	-0.565123	0.675898	0.00236796
FIBCD1	1.19218	2.28498	4.33e-07	1.46924	2.76876	5.11e-09	0.277059	1.21172	0.0851302
FIGNL1	-1.12066	0.459885	9.86e-08	-2.40669	0.188588	6.46e-13	-1.28604	0.410076	4.44e-09
FIN15	0.24686	1.18662	0.0485396	1.02894	2.04052	2.59e-08	0.78208	1.71961	2.22e-06
FIP1L1	-0.594171	0.662425	1.9e-05	-1.09886	0.466884	3.72e-09	-0.504692	0.704811	0.000108199
FLNA	-0.685937	0.621602	7.74e-06	-1.20579	0.433531	2.39e-09	-0.519858	0.697441	0.000145282
FLNB	-0.800126	0.574299	1.47e-06	-1.61053	0.327478	5.34e-11	-0.810405	0.570222	9.83e-07
FLNC	-0.350094	0.784533	0.00133575	-1.20643	0.43334	3.4e-10	-0.856336	0.552354	9.06e-08
FLT1	0.241799	1.18247	0.0102542	1.25118	2.38035	5.53e-11	1.00938	2.01304	3.45e-09
FMO1	0.0180814	1.01261	0.916282	1.3206	2.4977	1.19e-10	1.30252	2.4666	6.76e-10
FN1	-1.46563	0.362077	9.39e-08	-1.28745	0.409675	3.17e-08	0.178181	1.13146	0.323991
FNBP1	0.222759	1.16696	0.0136639	1.16939	2.24917	8.09e-11	0.946633	1.92737	4.57e-09
FNBP1L	0.58068	1.49555	7.34e-05	1.08721	2.12462	1.72e-08	0.506525	1.42062	0.000299719
FOLR1	-0.9903	0.503373	0.000118653	-1.33366	0.396761	2.05e-06	-0.343357	0.788205	0.154343
FOSL2	1.89709	3.72461	1.41e-07	3.07234	8.41138	2.67e-11	1.17525	2.25832	1.19e-05
FOXJ2	0.295853	1.22761	0.00694173	1.00309	2.00429	6.04e-09	0.707241	1.63268	1.45e-06
FOXM1	-1.06032	0.479526	7.46e-07	-2.06763	0.238552	3.31e-11	-1.00731	0.497474	9.07e-07
FOXP1	-0.139535	0.907812	0.286036	1.02688	2.03762	1.4e-08	1.16642	2.24454	9.86e-09
FOXQ1	0.966696	1.95436	4.5e-07	1.01132	2.01576	4.56e-08	0.044627	1.03142	0.82408
FRMD3	0.566495	1.48092	1.65e-05	1.28305	2.43353	2.32e-10	0.716553	1.64325	1.13e-06
FRMPD4	-0.0125788	0.991319	0.956296	1.0287	2.04019	5.72e-08	1.04128	2.05806	1.51e-07
FRRS1	-0.68186	0.623361	3.11e-05	-1.05138	0.482505	7.15e-08	-0.369524	0.774038	0.00813917
FTSJ3	-0.75235	0.593636	1.03e-05	-1.1256	0.458313	2.71e-08	-0.373246	0.772044	0.00721573
FUBP1	-0.509428	0.702501	0.000229177	-1.07861	0.473485	1.54e-08	-0.569183	0.673998	8.02e-05
FUBP3	-0.505478	0.704427	2.21e-06	-1.10315	0.465499	3.29e-11	-0.597673	0.660819	2.52e-07
FUK	-0.306719	0.808478	0.00916211	-1.18632	0.439421	1.85e-09	-0.879605	0.543516	2.62e-07
FUT10	-0.786125	0.5799	7.99e-07	-2.11472	0.230891	9.45e-13	-1.32859	0.398157	1.01e-09
FXYD6	0.74157	1.67199	7.62e-06	1.66666	3.17478	1.03e-10	0.925089	1.8988	5.62e-07
FZD1	-0.319183	0.801524	0.36945	-1.0283	0.490287	0.000924211	-0.709119	0.611693	0.0228901
FZD10	-0.48382	0.715082	0.000454607	-1.12143	0.459639	1.21e-08	-0.637607	0.642778	2.99e-05
FZD2	-0.762748	0.589373	1.74e-05	-2.28287	0.205488	7.91e-12	-1.52013	0.348655	4.87e-09
FZD3	-0.453858	0.730088	0.000752953	-1.12633	0.458078	1.01e-08	-0.672475	0.627429	1.51e-05
FZD7	-0.342531	0.788656	0.0147362	-1.2925	0.408243	6.3e-09	-0.949967	0.517644	9.19e-07
FZD8	-0.697715	0.616548	4.7e-06	-1.43396	0.370113	1.75e-10	-0.736248	0.600299	2.34e-06
FZD9	-0.347113	0.786156	0.00414654	-1.12873	0.457318	4.26e-09	-0.781616	0.581715	1.3e-06
G3BP2	0.46402	1.37938	0.000131475	1.46001	2.7511	4.67e-11	0.99599	1.99445	2.15e-08
GABARAPL1	0.980467	1.9731	1.97e-06	1.2367	2.35659	3.15e-08	0.256232	1.19436	0.102504
GABBR1	0.912462	1.88225	4.33e-06	1.74317	3.34769	4.09e-10	0.830703	1.77855	1.15e-05
GABRB1	0.986725	1.98168	2.56e-07	2.85533	7.23668	1.36e-13	1.8686	3.65179	6.14e-11
GABRB2	0.148447	1.10838	0.283384	1.13883	2.20202	7.73e-09	0.990382	1.98671	1.46e-07
GABRB3	0.509013	1.42308	7.3e-05	1.41788	2.67192	1.05e-10	0.908863	1.87757	1.01e-07
GABRG2	1.54131	2.91058	8.69e-08	2.99701	7.98343	1.51e-12	1.4557	2.7429	3.69e-08
GAD1	1.71896	3.29199	1.24e-05	3.47198	11.0961	7.06e-10	1.75303	3.37065	9.74e-06
GADD45A	-0.804069	0.572731	3.82e-06	-1.25996	0.417557	4.41e-09	-0.455886	0.729062	0.00115722
GADD45G	0.0591339	1.04184	0.659028	-2.28833	0.204712	1.54e-13	-2.34746	0.196491	1.25e-12
GALK1	-1.02118	0.492713	3.8e-07	-1.46415	0.36245	6.03e-10	-0.442965	0.735621	0.00142975
GALNT9	1.39291	2.62609	1.76e-07	2.94064	7.67751	1.88e-12	1.54772	2.92355	1.76e-08
GAP43	1.75531	3.376	3.54e-05	2.85888	7.25452	4.14e-08	1.10357	2.14885	0.00290934
GAPDH	-0.606001	0.657015	8.47e-07	-1.01755	0.493953	2.58e-10	-0.411552	0.751814	4.67e-05
GARNL3	0.759355	1.69273	6.58e-06	2.07425	4.21127	7.91e-12	1.3149	2.48785	8.81e-09
GARNL4	0.83751	1.78696	1.68e-06	2.17527	4.5167	3.02e-12	1.33776	2.52758	4.71e-09
GART	-0.905677	0.533782	4.49e-07	-1.59756	0.330436	5.58e-11	-0.691879	0.619047	5.77e-06
GAS2L3	-0.507487	0.703447	0.000136175	-1.72148	0.303238	1.98e-11	-1.21399	0.431075	6.12e-09
GAS6	0.29537	1.2272	0.00932983	1.15119	2.22097	1.73e-09	0.855822	1.80979	2.38e-07
GAS7	1.71729	3.28819	5.71e-06	2.35568	5.11834	4.08e-08	0.638384	1.55658	0.0318276
GCAP14	0.606814	1.52289	0.000140007	1.5289	2.88566	8.6e-10	0.922089	1.89486	1.52e-06
GCAP26	0.872721	1.83111	2.79e-06	1.64958	3.13742	2.65e-10	0.776857	1.71339	9.05e-06
GCAT	-1.29168	0.408474	9.95e-09	-1.93269	0.26194	1.65e-12	-0.641007	0.641265	3.87e-06
GDAP1	1.73078	3.31906	1.05e-06	2.53081	5.77896	1.99e-09	0.800033	1.74114	0.00217356
GDAP1L1	1.02155	2.0301	5.01e-06	1.29886	2.46034	9.19e-08	0.277309	1.21193	0.125348
GDF1	0.686607	1.60949	2.31e-05	1.20278	2.30182	9.54e-09	0.516171	1.43015	0.000423418
GDF10	0.923548	1.89677	1.07e-07	3.13752	8.8001	2.05e-14	2.21397	4.63951	1.83e-12
GDF9	0.770449	1.7058	2.83e-07	1.14735	2.21506	2.3e-10	0.376899	1.29855	0.000343819
GDI1	1.19724	2.29301	4.95e-06	2.19607	4.5823	8.05e-10	0.998828	1.99838	3.45e-05
GDPD5	1.11962	2.1729	3.59e-06	1.42176	2.67913	6.2e-08	0.302142	1.23297	0.113719
GEMIN4	-0.73229	0.601948	1.51e-05	-1.49707	0.354272	7.75e-10	-0.764782	0.588542	9.26e-06
GEMIN6	-0.665293	0.630561	2.04e-05	-1.03663	0.487465	3.71e-08	-0.371337	0.773066	0.00488643
GFAP	0.26068	1.19804	0.0145775	1.35229	2.55317	1.06e-10	1.09161	2.13112	6.12e-09
GFOD1	0.613931	1.53042	4.54e-06	1.14699	2.21451	5.72e-10	0.533054	1.44699	2.03e-05
GGT7	0.918978	1.89078	2.85e-07	1.37411	2.59209	2.24e-10	0.455136	1.37091	0.000310911
GINS1	-0.535786	0.689783	0.0207522	-1.40392	0.377901	1.32e-06	-0.868132	0.547856	0.000518866
GINS2	-0.992976	0.50244	4.32e-07	-2.38288	0.191727	1.46e-12	-1.3899	0.381591	3.94e-09
GINS3	-0.83774	0.55952	6.04e-07	-1.5594	0.339292	4.37e-11	-0.721662	0.606398	2.17e-06
GINS4	-0.356455	0.781081	0.0178183	-1.16089	0.447236	6.22e-08	-0.804438	0.572585	1.37e-05
GIPC1	0.468487	1.38366	0.000551339	-0.59108	0.663846	2.82e-05	-1.05957	0.479776	7.06e-08
GJA1	-1.32894	0.39806	6.68e-08	-1.9114	0.265834	3.44e-11	-0.582458	0.667825	0.000165739
GJA7	-0.806189	0.571891	6.87e-06	-1.23991	0.423399	1.16e-08	-0.433722	0.740349	0.0029175
GJD2	1.47699	2.78368	2.56e-07	2.00947	4.02635	6.51e-10	0.53248	1.44641	0.00444805
GKAP1	-0.53721	0.689102	2.74e-05	-1.07213	0.475617	2.2e-09	-0.534919	0.690198	2.94e-05
GLDC	-0.880503	0.543178	3.61e-06	-2.35767	0.195106	5.1e-12	-1.47717	0.359193	6.45e-09
GLI2	-0.839079	0.559	5.23e-07	-2.27744	0.206263	5.02e-13	-1.43837	0.368985	4.86e-10
GLI3	-1.35906	0.389835	1.62e-08	-3.35723	0.0975826	2.92e-14	-1.99817	0.250318	2.68e-11
GLRA2	2.05139	4.14504	8.76e-07	2.75004	6.72737	4.86e-09	0.698656	1.62299	0.0176424
GLRX	0.904424	1.8718	9.39e-08	1.23957	2.36128	1.05e-10	0.335147	1.26151	0.0011352
GLRX1	0.907313	1.87555	1.27e-07	1.29076	2.44657	1.17e-10	0.383449	1.30446	0.00052806
GLTP	-1.38019	0.384167	1.17e-07	-1.9446	0.259786	1.13e-10	-0.564409	0.676232	0.000637023
GM50	0.720919	1.64823	3.59e-07	1.16335	2.23976	1.23e-10	0.442427	1.35889	4.79e-05
GM715	-1.04015	0.486278	3.34e-07	-1.78635	0.289904	5.04e-11	-0.746206	0.596169	7.91e-06
GM88	0.565476	1.47988	2.7e-06	1.6236	3.08142	1.75e-12	1.05812	2.08221	1.32e-09
GMIP	0.737684	1.6675	3.66e-06	1.10829	2.1559	7.2e-09	0.370608	1.2929	0.00310834
GMNN	-0.708935	0.611772	7.48e-06	-1.04546	0.484492	2.23e-08	-0.33652	0.791949	0.007995
GMPS	-0.724551	0.605185	3.84e-06	-1.47502	0.359729	1.54e-10	-0.750465	0.594412	2.31e-06
GNAI1	0.945054	1.92526	4.17e-07	2.30317	4.9354	1.21e-12	1.35811	2.5635	2.77e-09
GNAI2	-0.501834	0.706208	0.00020999	-1.15208	0.449977	4.8e-09	-0.650243	0.637173	1.48e-05
GNAL	0.612455	1.52886	6.62e-06	1.70418	3.25844	6.4e-12	1.09173	2.13129	6.26e-09
GNAO1	0.818542	1.76362	1.12e-05	2.278	4.85005	1.16e-11	1.45946	2.75005	1.13e-08
GNAQ	0.629851	1.54741	0.000129846	1.40059	2.64009	3.87e-09	0.770737	1.70614	1.63e-05
GNAZ	0.650068	1.56924	0.00126781	2.05109	4.14419	9.86e-10	1.40102	2.64089	3.9e-07
GNB2L1	-0.482065	0.715952	0.137412	-1.01196	0.495872	0.00115426	-0.529895	0.692605	0.100412
GNB4	0.638701	1.55693	1.31e-05	1.21073	2.31455	1.72e-09	0.572028	1.48661	4.31e-05
GNE	0.729384	1.65793	0.000107503	1.46806	2.76649	1.11e-08	0.738671	1.66864	0.000100885
GNG10	0.652075	1.57143	3.37e-06	1.11645	2.16813	1.21e-09	0.464375	1.37972	0.000121479
GNG2	2.07164	4.20364	1.71e-07	2.44059	5.42863	2.23e-09	0.368949	1.29141	0.152833
GNG3	1.0425	2.0598	6.82e-07	1.8949	3.71895	7.06e-11	0.852394	1.80549	4.59e-06
GNG4	0.427152	1.34458	0.000256909	1.31483	2.48772	1.46e-10	0.887673	1.85019	7.41e-08
GNG7	0.813312	1.75724	4.32e-07	1.56669	2.96225	1.82e-11	0.753383	1.68574	5.79e-07
GNL3	-0.903393	0.534628	6.27e-07	-1.11551	0.461529	8.7e-09	-0.212116	0.86327	0.0971956
GOLGA7B	0.554144	1.4683	0.000118782	1.15547	2.22757	7.95e-09	0.601328	1.51711	5.45e-05
GOLM1	-0.606951	0.656583	1.88e-05	-1.68048	0.311979	2.23e-11	-1.07353	0.475156	2.26e-08
GPC1	-0.752692	0.593495	1.27e-06	-1.42112	0.373423	9.97e-11	-0.668425	0.629193	3.77e-06
GPC2	0.878368	1.8383	0.012893	1.12896	2.18702	0.00126346	0.250597	1.1897	0.588345
GPC3	-0.821707	0.565772	9.15e-05	-2.221	0.214493	2.03e-10	-1.39929	0.379115	2.35e-07
GPC4	-0.54052	0.687523	0.00141803	-1.5186	0.349024	5.1e-09	-0.97808	0.507655	3.53e-06
GPD2	-0.51758	0.698543	6.26e-06	0.511415	1.42545	2.82e-06	1.02899	2.0406	1.66e-09
GPI1	-0.756328	0.592001	2.13e-07	-1.11156	0.462792	1.75e-10	-0.355235	0.781742	0.000363232
GPM6A	2.23357	4.70296	7.32e-07	3.41407	10.6595	6.98e-10	1.1805	2.26656	0.000476228
GPR12	1.23656	2.35636	6.27e-07	2.94892	7.7217	2.46e-12	1.71236	3.27696	7.43e-09
GPR123	0.508285	1.42236	3.52e-05	2.37517	5.18796	1.51e-13	1.86688	3.64743	1.16e-11
GPR149	0.368828	1.2913	0.0006507	1.14489	2.21129	4.61e-10	0.776063	1.71245	2.11e-07
GPR155	1.07722	2.10996	9.43e-07	1.85726	3.62318	2.1e-10	0.780041	1.71718	2.62e-05
GPR156	0.343055	1.26844	0.0207374	-0.838893	0.559072	3.06e-06	-1.18195	0.440756	1.28e-07
GPR158	0.384779	1.30566	1.37e-05	1.41407	2.66487	6.54e-13	1.02929	2.04101	1.26e-10
GPR162	0.745609	1.67668	1.25e-05	1.53665	2.9012	5.52e-10	0.791041	1.73032	6.26e-06
GPR17	0.0940322	1.06735	0.399044	1.20382	2.30349	1.23e-10	1.10979	2.15814	1.51e-09
GPR176	1.80366	3.49105	1.72e-05	2.18099	4.53464	7.57e-07	0.377327	1.29893	0.340696
GPR177	-1.14231	0.453032	5.92e-08	-1.82039	0.283144	8.18e-12	-0.678075	0.624999	5.29e-06
GPR21	1.63131	3.09793	6.58e-07	2.31732	4.98406	1.54e-09	0.686015	1.60883	0.00314543
GPR22	1.03148	2.04412	6.47e-07	1.4347	2.70326	1.97e-09	0.403221	1.32246	0.00546333
GPR23	-0.50109	0.706573	3.04e-06	-1.13888	0.454111	2.95e-11	-0.637792	0.642696	1.5e-07
GPR27	0.534046	1.44798	1.12e-05	1.50416	2.8366	1e-11	0.970115	1.959	8.99e-09
GPR45	0.579142	1.49396	8.47e-05	1.75742	3.38092	4.29e-11	1.17828	2.26306	2.44e-08
GPR85	2.37133	5.17418	2.16e-06	3.4476	10.9102	5.6e-09	1.07628	2.10858	0.00457249
GPR88	0.313674	1.24287	0.00115123	1.65011	3.13858	1.75e-12	1.33644	2.52527	1.06e-10
GPRASP1	0.450166	1.3662	0.000156756	1.00006	2.00008	4.98e-09	0.549892	1.46398	2.04e-05
GPRASP2	0.433553	1.35056	7.46e-06	1.03767	2.05291	4.49e-11	0.604121	1.52005	1.43e-07
GPSM1	-0.437166	0.738584	0.000172937	-1.04381	0.485045	2.24e-09	-0.606644	0.656722	5.49e-06
GPSM2	-0.764082	0.588828	2.68e-06	-1.63911	0.321053	5.11e-11	-0.875033	0.545241	4.7e-07
GPX8	-0.59092	0.663919	1.96e-05	-1.85599	0.276243	5.18e-12	-1.26507	0.416078	2.48e-09
GRAMD1B	0.866182	1.82283	6.91e-07	1.20224	2.30097	2.22e-09	0.336059	1.2623	0.00609481
GRB10	-0.972739	0.509538	9.39e-08	-3.04172	0.121437	2.38e-14	-2.06898	0.238328	5.32e-12
GRB14	1.21035	2.31394	2.45e-06	2.18806	4.55693	4.03e-10	0.977713	1.96934	2.31e-05
GRHPR	-0.634298	0.644254	4.05e-05	-1.32631	0.398786	1.96e-09	-0.692016	0.618988	1.63e-05
GRIA1	0.820629	1.76618	1.81e-06	1.68192	3.20854	5.56e-11	0.861289	1.81666	8.31e-07
GRIA2	0.873311	1.83186	3.56e-05	2.41303	5.32593	4.75e-11	1.53972	2.90739	4.93e-08
GRIA3	1.8019	3.48678	1.12e-05	2.66913	6.36045	3.41e-08	0.867233	1.82416	0.00944988
GRIK1	0.303534	1.23416	0.0113646	1.36856	2.58213	3.85e-10	1.06503	2.09221	3.32e-08
GRIN2B	1.11374	2.16407	2.99e-07	2.86209	7.27069	4.57e-13	1.74835	3.35974	6.42e-10
GRINA	1.14533	2.21197	3.97e-06	1.46001	2.75111	6.68e-08	0.31468	1.24374	0.110271
GRM5	0.946084	1.92664	2.72e-07	3.22979	9.38132	3.56e-14	2.28371	4.86927	6.02e-12
GRM7	0.879889	1.84023	4.17e-07	3.27384	9.67217	2.53e-14	2.39395	5.25594	3.27e-12
GRP	1.15353	2.22457	3.17e-07	3.15859	8.92954	2.33e-13	2.00506	4.01405	2.05e-10
GRSF1	-0.339532	0.790298	0.00119673	-1.01774	0.49389	1.74e-09	-0.678207	0.624942	8.9e-07
GSG1L	1.02067	2.02886	1.16e-05	0.791455	1.73082	8.63e-05	-0.229216	0.853098	0.272881
GSG2	-0.900698	0.535628	2.51e-06	-2.04103	0.24299	2.45e-11	-1.14034	0.453654	1.27e-07
GSPT2	-0.501849	0.706201	5.35e-05	0.54443	1.45844	1.05e-05	1.04628	2.0652	1.04e-08
GSTA4	-1.69066	0.309786	4.85e-08	-2.30414	0.202481	4.18e-11	-0.613485	0.653616	0.000685039
GSTCD	-0.479519	0.717217	1.89e-05	-1.0102	0.496478	6.95e-10	-0.530678	0.692229	6.07e-06
GSTK1	-0.0516294	0.964846	0.715116	-1.09376	0.468538	9.84e-10	-1.04213	0.485609	6.8e-09
GSTM7	1.14976	2.21877	6.01e-07	0.508342	1.42241	0.00116043	-0.64142	0.641082	0.000231241
GTDC1	1.24579	2.37149	9.97e-07	1.40046	2.63985	5.53e-08	0.154662	1.11316	0.486955
GTF2H3	-0.626081	0.647934	8.41e-07	-1.04841	0.4835	2.65e-10	-0.422332	0.746217	4.99e-05
GTF2H5	0.877351	1.837	6.47e-07	1.73753	3.33465	2.27e-11	0.860183	1.81527	5.16e-07
GTF3C2	-0.453992	0.73002	0.000138142	-1.0404	0.486193	2.84e-09	-0.586408	0.665999	9.6e-06
GTL2	0.136273	1.09906	0.649511	2.10615	4.30541	5.65e-09	1.96988	3.91734	4.48e-08
GTSE1	-1.09289	0.468821	2.09e-06	-2.60296	0.1646	1.08e-11	-1.51007	0.351094	3.54e-08
GUCY1A3	0.709262	1.63497	9.56e-06	3.15946	8.93496	8.88e-14	2.4502	5.46491	6.43e-12
GUCY1B3	0.274462	1.20954	0.0235293	2.24272	4.7329	1.28e-12	1.96826	3.91296	3.46e-11
GYLTL1B	-1.0034	0.498824	3.68e-06	-1.03813	0.486957	8.54e-07	-0.0347353	0.976211	0.901429
GYPC	-0.687967	0.620728	1.06e-05	-1.34972	0.392367	8.53e-10	-0.661756	0.632108	1.58e-05
H19	-0.932726	0.523867	1.73e-05	-1.3189	0.400841	1.06e-07	-0.386172	0.765157	0.0312121
H1F0	-0.288058	0.819004	0.368075	-1.44639	0.366937	8.62e-06	-1.15834	0.448029	0.000196903
H1FX	-0.633305	0.644698	0.00337558	-1.41776	0.374292	3.69e-07	-0.784459	0.58057	0.000562865
H2AFV	-0.443741	0.735226	3.54e-05	-2.033	0.244346	1.72e-13	-1.58926	0.332341	1.47e-11
H2AFX	-0.836014	0.560189	2.18e-07	-2.20798	0.216437	2.18e-13	-1.37197	0.386364	2.4e-10
H2AFY	-0.44661	0.733765	0.000644151	-1.22848	0.426767	2.16e-09	-0.781871	0.581612	1.88e-06
H2AFZ	-0.356241	0.781197	0.000116712	-1.58217	0.333979	8.14e-13	-1.22593	0.427522	7.86e-11
HAP1	-1.39428	0.380435	3.79e-08	-1.87804	0.272054	3.2e-11	-0.483759	0.715112	0.000761424
HAT1	-0.921174	0.528079	8.91e-07	-1.97648	0.25411	1.33e-11	-1.0553	0.481197	1.19e-07
HBA-X	-3.21682	0.107557	7.75e-09	-5.26459	0.0260135	4.99e-13	-2.04777	0.241858	1.53e-07
HBB-B1	1.27227	2.41541	0.000273978	0.247408	1.18707	0.477639	-1.02486	0.491458	0.00203079
HBB-BH1	-3.47772	0.0897641	1.09e-09	-3.75588	0.074023	4.75e-12	-0.278166	0.824639	0.277328
HBB-Y	-3.00527	0.124544	1.76e-07	-7.39973	0.00592188	3.73e-13	-4.39446	0.0475485	7.03e-10
HBEGF	0.480563	1.39529	0.000411436	1.14696	2.21447	7.18e-09	0.666396	1.5871	1.52e-05
HBP1	0.634538	1.55244	3.83e-06	-0.365987	0.775938	0.000584395	-1.00053	0.499818	1.47e-08
HCN2	0.493544	1.4079	6.86e-06	2.10673	4.30713	9.09e-14	1.61318	3.05926	7.66e-12
HCN3	0.821225	1.76691	1.65e-07	1.54253	2.91305	6.07e-12	0.721307	1.64867	2.72e-07
HDAC5	1.11017	2.15871	1.39e-06	0.685301	1.60804	0.000108086	-0.424867	0.744907	0.0112692
HEATR1	-0.764617	0.58861	6.19e-06	-1.08684	0.470793	2.84e-08	-0.322219	0.799839	0.0157461
HECW1	1.62752	3.08982	8.23e-06	2.34942	5.09619	3.29e-08	0.721897	1.64935	0.0134981
HELB	-0.0675554	0.954254	0.561156	-1.06608	0.477615	3.41e-10	-0.998523	0.500512	3.24e-09
HEPH	-0.701566	0.614904	1.29e-05	-1.14597	0.451886	1.14e-08	-0.444403	0.734888	0.00120278
HES1	-0.902932	0.534799	1.52e-06	-2.56223	0.169313	1.08e-12	-1.6593	0.316592	8.15e-10
HES5	-1.18366	0.440234	9.75e-08	-1.95103	0.258631	1.18e-11	-0.767376	0.587485	4.04e-06
HEXB	0.398784	1.3184	0.000624923	1.03461	2.04855	4.38e-09	0.635823	1.55382	5.25e-06
HEY1	-0.950212	0.517556	1.55e-07	-2.21232	0.215787	5.45e-13	-1.26211	0.416934	1.7e-09
HEY2	-0.628648	0.646782	3.69e-05	-1.28876	0.409303	2.24e-09	-0.660111	0.63283	2.25e-05
HIGD1B	0.624054	1.5412	0.000172281	1.238	2.35871	2.45e-08	0.613941	1.53043	0.000214277
HIRIP3	-1.09316	0.468734	6.06e-08	-1.80615	0.285953	5.66e-12	-0.712989	0.610055	1.91e-06
HIST1H2AB	-0.525299	0.694815	0.000255041	-1.27918	0.412028	2.89e-09	-0.753885	0.593004	5.86e-06
HIST1H2AD	-0.646278	0.638926	0.000171707	-2.27606	0.206461	1.69e-11	-1.62978	0.323138	4.36e-09
HIST1H2AE	-1.07447	0.474845	3.5e-06	-1.57266	0.336188	9.56e-09	-0.498189	0.707995	0.00558348
HIST1H2AF	-0.533393	0.690928	0.000570735	-2.51671	0.174741	2.41e-12	-1.98332	0.252908	2.01e-10
HIST1H2AG	-1.20256	0.434503	4.96e-06	-3.25418	0.104808	6.4e-12	-2.05162	0.241213	7.69e-09
HIST1H2AH	-0.694198	0.618053	8.91e-05	-2.36832	0.193671	1.11e-11	-1.67412	0.313357	3.44e-09
HIST1H2AI	-0.266508	0.831329	0.0275736	-1.78614	0.289946	1.63e-11	-1.51963	0.348775	5.67e-10
HIST1H2AK	-0.653203	0.635867	0.000169564	-2.48688	0.178392	6.4e-12	-1.83368	0.280549	1.26e-09
HIST1H2AN	-0.780703	0.582083	1.54e-06	-2.62656	0.16193	1.76e-13	-1.84586	0.27819	4.73e-11
HIST1H2AO	-0.123439	0.917997	0.35279	-1.48746	0.356639	9.97e-11	-1.36403	0.388497	1.33e-09
HIST1H2BE	-0.253579	0.838813	0.08735	-1.45474	0.36482	2.23e-09	-1.20117	0.434924	8.57e-08
HIST1H2BF	-0.139546	0.907805	0.426194	-1.21672	0.430259	3.07e-08	-1.07718	0.473955	4.33e-07
HIST1H2BH	-0.194165	0.874078	0.154991	-1.28443	0.410532	2.72e-09	-1.09027	0.469674	7.38e-08
HIST1H2BJ	-0.102835	0.931201	0.267439	-1.08849	0.470253	9.11e-11	-0.985657	0.504996	1.39e-09
HIST1H2BK	-0.340919	0.789538	0.00124365	-1.36825	0.387362	4.46e-11	-1.02733	0.490618	6.45e-09
HIST1H2BN	-0.318468	0.801921	0.0205426	-1.3018	0.405619	4.42e-09	-0.983337	0.505809	4.8e-07
HIST1H3A	-0.784028	0.580743	2.13e-05	-3.05075	0.120679	5.63e-13	-2.26672	0.207801	8.69e-11
HIST1H3C	-0.612668	0.653986	3.02e-05	-2.06105	0.239642	3.74e-12	-1.44838	0.366432	1.3e-09
HIST1H3D	-0.777989	0.583179	1.17e-05	-2.95212	0.129218	3.93e-13	-2.17413	0.221575	6.61e-11
HIST1H3E	-0.749133	0.594961	1.78e-05	-3.09812	0.116781	2.33e-13	-2.34899	0.196284	3.2e-11
HIST1H3F	-0.815445	0.568233	4.89e-06	-3.19318	0.109335	1.45e-13	-2.37773	0.192411	1.8e-11
HIST1H3H	-0.648739	0.637837	7.79e-05	-2.50379	0.176313	2.29e-12	-1.85505	0.276423	4.03e-10
HIST1H4A	-0.72847	0.603544	5.17e-06	-2.54914	0.170856	4.17e-13	-1.82067	0.283089	9.63e-11
HIST1H4B	-0.383236	0.766716	0.00019912	-1.3481	0.39281	2.02e-11	-0.964861	0.512328	5.2e-09
HIST1H4F	-0.711006	0.610894	8.15e-07	-1.83851	0.27961	1.46e-12	-1.1275	0.457707	2.19e-09
HIST1H4I	-0.858307	0.551599	1.25e-05	-2.68551	0.155446	3.27e-12	-1.82721	0.28181	1.59e-09
HIST1H4J	-0.532316	0.691444	0.00344736	-1.91621	0.26495	8.54e-10	-1.38389	0.383184	1.73e-07
HIST1H4K	-0.425554	0.744553	0.000714326	-1.4888	0.356308	1.17e-10	-1.06325	0.478553	2.96e-08
HIST1H4M	-0.303964	0.810024	0.00256496	-1.04036	0.486207	1.02e-09	-0.736395	0.600237	2.61e-07
HIST2H2AA1	1.04833	2.06814	4.35e-07	0.32582	1.25338	0.013119	-0.722513	0.606041	1.74e-05
HIST2H2AB	-1.42448	0.372554	1.2e-07	-3.59374	0.082828	1.67e-13	-2.16926	0.222325	2.24e-10
HIST2H2AC	-0.228965	0.853247	0.0696211	-1.74457	0.298424	3.11e-11	-1.5156	0.349751	8.35e-10
HIST2H2BE	-0.712808	0.610131	2.21e-06	-2.66793	0.157352	1.14e-13	-1.95512	0.257898	1.47e-11
HIST3H2A	1.14469	2.21099	1.19e-05	0.847647	1.79956	0.000142665	-0.297044	0.813918	0.188866
HIVEP3	1.55171	2.93165	3.66e-06	3.25747	9.56304	1.01e-10	1.70576	3.262	1.1e-06
HK1	0.507142	1.42123	0.000165298	1.68775	3.22154	3.13e-11	1.18061	2.26672	1.06e-08
HMG20B	-0.449384	0.732355	0.00168896	-1.48499	0.357252	8.3e-10	-1.0356	0.487812	2.6e-07
HMGA1	-1.00584	0.497981	4e-05	-1.63176	0.322693	5.09e-08	-0.625926	0.648004	0.00348109
HMGB2	-0.933065	0.523745	1.97e-06	-2.64446	0.159933	1.45e-12	-1.7114	0.305364	1.17e-09
HMGCR	-0.18016	0.882605	0.0435454	0.861904	1.81744	3.29e-09	1.04206	2.05917	1.31e-09
HMGN2	-0.902327	0.535023	0.0559148	-1.77555	0.292083	0.000261486	-0.873222	0.545926	0.0673398
HN1L	-1.01677	0.494223	2.28e-07	-1.81154	0.284886	1.87e-11	-0.794775	0.576433	1.78e-06
HNRNPD	-1.0011	0.499619	0.00201835	-1.32119	0.400205	8.62e-05	-0.320088	0.801021	0.384492
HNRNPF	-0.734494	0.601029	2.26e-05	-1.13337	0.455848	4.75e-08	-0.398881	0.758446	0.00642154
HNRNPH2	0.613114	1.52956	0.000139767	1.0588	2.0832	1.11e-07	0.445685	1.36196	0.00269246
HNRPM	-0.619323	0.650976	2.96e-06	-1.03057	0.489515	1.48e-09	-0.411251	0.751971	0.000213641
HNT	1.44537	2.72332	1.12e-06	3.23	9.3827	1.06e-11	1.78464	3.44532	6.29e-08
HOMER1	0.582483	1.49742	2.89e-06	1.372	2.58829	1.82e-11	0.789517	1.7285	6.55e-08
HPCA	1.85465	3.61665	2.15e-06	2.10951	4.31544	1.32e-07	0.254854	1.19322	0.474325
HPCAL4	0.941091	1.91998	1.13e-07	2.80498	6.98849	4.03e-14	1.86389	3.63988	1.23e-11
HR	1.10936	2.1575	4.98e-07	1.8039	3.49164	1.81e-10	0.694546	1.61837	5.88e-05
HRB	0.472801	1.3878	0.000255277	1.3334	2.51996	4.4e-10	0.860598	1.81579	3.68e-07
HRSP12	-0.500703	0.706762	5.08e-05	-1.13276	0.456041	9.5e-10	-0.632061	0.645254	4.05e-06
HS2ST1	-0.582637	0.667742	4.54e-06	-1.4157	0.374827	2.12e-11	-0.833067	0.561335	5.87e-08
HS3ST2	0.155461	1.11378	0.102143	1.09644	2.13827	2.59e-10	0.94098	1.91983	6.93e-09
HS3ST3B1	1.12876	2.18671	7.14e-05	0.0861057	1.0615	0.783476	-1.04266	0.485432	0.000167722
HSBP1	0.92747	1.90194	6.01e-07	1.49607	2.82073	2.62e-10	0.568598	1.48308	9.07e-05
HSD17B11	0.485451	1.40002	2e-05	1.09941	2.14266	2.93e-10	0.613955	1.53045	1.41e-06
HSD3B2	-0.72781	0.60382	0.000712378	0.385789	1.30657	0.0441385	1.1136	2.16385	9.88e-06
HSPB8	-1.24551	0.42176	1.01e-07	-2.3544	0.195549	2.62e-12	-1.10889	0.46365	1.01e-07
HSPE1	-0.782063	0.581535	0.000482775	-1.09068	0.46954	7.62e-06	-0.308618	0.807415	0.161991
HSPG2	-0.885143	0.541434	1.19e-06	-1.7892	0.289333	3.87e-11	-0.904056	0.534382	6.85e-07
HTR1A	0.058513	1.04139	0.7085	1.30133	2.46456	4.09e-10	1.24282	2.3666	3.03e-09
HTRA1	1.7716	3.41432	1.96e-06	0.819382	1.76465	0.00229817	-0.952214	0.516839	0.00103606
HUS1	-0.964732	0.512374	2.72e-07	-1.35393	0.391226	4.68e-10	-0.389195	0.763556	0.00188214
HVCN1	-0.831762	0.561843	9.51e-06	-1.05604	0.48095	2.05e-07	-0.224278	0.856023	0.15812
HYAL2	-0.476468	0.718735	0.000127985	-1.095	0.468135	2.48e-09	-0.618534	0.651332	8.28e-06
IBRDC3	0.559463	1.47372	1.03e-05	1.04855	2.06845	1.5e-09	0.489085	1.40355	4.39e-05
ICA1	0.897638	1.86301	2.36e-05	1.61134	3.05535	7.14e-09	0.713701	1.64001	0.000253713
ICA1L	1.19924	2.29618	1.21e-06	2.02737	4.07661	3.75e-10	0.828134	1.77539	5.74e-05
ID2	1.72536	3.30662	0.000133613	2.27505	4.84014	3.05e-06	0.549693	1.46377	0.205786
ID4	-1.58433	0.333479	1.62e-08	-3.65582	0.0793394	5.23e-14	-2.07149	0.237914	8.69e-11
IDB2	1.22273	2.33388	2.33e-05	1.95131	3.86726	3.21e-08	0.72858	1.65701	0.00324863
IDB4	-1.41316	0.375488	2.35e-07	-3.26649	0.103918	1.04e-12	-1.85332	0.276754	3.6e-09
IDE	-0.977594	0.507826	3.76e-07	-1.18566	0.439623	5.07e-09	-0.208068	0.865696	0.113008
IDH1	0.687886	1.61092	2.1e-06	1.32851	2.51144	1.41e-10	0.640628	1.55901	3.95e-06
IDH2	-0.714559	0.609392	0.00124475	-1.635	0.32197	6.01e-08	-0.920444	0.528346	0.00012144
IDH3A	0.512303	1.42632	0.000500006	1.09859	2.14146	3.76e-08	0.58629	1.50138	0.000144891
IDS	1.19134	2.28365	2.86e-05	2.31274	4.96825	3.29e-09	1.1214	2.17558	5.62e-05
IER5L	-0.270077	0.829275	0.103544	-1.0004	0.499861	1.03e-06	-0.730325	0.602768	8.5e-05
IFITM3	0.309487	1.23927	0.007132	1.1375	2.2	2.24e-09	0.828015	1.77524	3.95e-07
IFNGR2	1.55575	2.93987	1.7e-07	1.53696	2.90183	2.14e-08	-0.0187897	0.98706	0.954037
IGF2BP1	-1.68803	0.310351	1.09e-09	-2.49156	0.177813	1.91e-13	-0.803535	0.572944	5e-07
IGF2BP2	-1.6791	0.312277	7e-08	-3.08208	0.118087	2.14e-12	-1.40297	0.378149	1.2e-07
IGF2BP3	-1.00713	0.497534	5.24e-07	-1.74494	0.298346	8.88e-11	-0.737807	0.59965	1.13e-05
IGFBP2	-0.839553	0.558817	9.95e-06	-1.47646	0.359369	3.22e-09	-0.636911	0.643088	0.000181225
IGFBP3	1.73086	3.31926	3.66e-06	1.95345	3.87299	2.87e-07	0.222584	1.16682	0.540389
IGFBP5	-1.26522	0.416036	9.95e-09	-0.623216	0.649222	1.69e-06	0.642003	1.56049	2.98e-06
IGFBP7	1.26727	2.40705	1.48e-06	1.54003	2.90802	3.45e-08	0.272768	1.20812	0.180532
IGFBPL1	1.13116	2.19035	2.85e-07	0.185304	1.13706	0.185417	-0.945859	0.51912	1.08e-06
IGSF3	1.34294	2.53669	2.85e-07	1.78196	3.43894	1.06e-09	0.439017	1.35568	0.00988115
IGSF9	-1.05873	0.480056	1.86e-07	-1.21216	0.431621	3.61e-09	-0.153435	0.899107	0.274978
IL17D	1.15606	2.22848	2.08e-07	1.85248	3.61121	5.75e-11	0.696423	1.62048	2.86e-05
IMPA2	-0.670672	0.628214	7.67e-05	-1.10569	0.46468	9.38e-08	-0.435018	0.739684	0.00412542
IMPDH2	-0.517991	0.698344	0.000134411	-1.06613	0.477599	1.1e-08	-0.548137	0.683903	8.04e-05
INA	1.76507	3.3989	8.87e-08	2.08611	4.246	6.28e-10	0.321036	1.24923	0.0998619
INCENP	-1.17277	0.443568	2.39e-07	-2.56311	0.169211	1.88e-12	-1.39033	0.381477	1.23e-08
INHBA	0.357536	1.28124	0.00158098	1.58062	2.99099	1.93e-11	1.22308	2.33445	2.05e-09
INPP5F	1.42828	2.69125	1.16e-06	1.94733	3.85661	5.6e-09	0.519059	1.43302	0.0139659
INPP5K	1.01522	2.02121	4.02e-07	1.07396	2.10521	3.28e-08	0.0587458	1.04156	0.765653
INPPL1	-0.637522	0.642816	6.55e-05	-1.85696	0.276056	5.17e-11	-1.21944	0.429449	3.81e-08
INSM1	1.34067	2.53269	1.1e-06	0.36234	1.28551	0.0509216	-0.978333	0.507566	2.84e-05
INTS4	-0.471767	0.721081	0.00228144	-1.04573	0.484398	2.26e-07	-0.573968	0.671767	0.000421986
INTS7	-0.489392	0.712325	2.11e-05	-1.00013	0.499955	1.18e-09	-0.510737	0.701864	1.33e-05
IPAS	-2.13428	0.227781	1.09e-09	-2.52991	0.173149	1.47e-12	-0.395628	0.760158	0.00523071
IPO9	-0.585664	0.666343	6.19e-07	-1.02188	0.492476	1.03e-10	-0.436211	0.739073	1.17e-05
IQGAP2	-0.998726	0.500442	2.02e-07	-1.69312	0.309258	2.79e-11	-0.694392	0.61797	5.63e-06
IQGAP3	-0.865891	0.548708	2.83e-05	-1.66832	0.314619	3.6e-09	-0.802434	0.573381	6.54e-05
IQSEC2	0.561189	1.47548	0.000102145	1.00553	2.00768	4.64e-08	0.444341	1.36069	0.000988948
IQSEC3	0.72408	1.65185	4.59e-06	1.87106	3.65801	1.03e-11	1.14698	2.2145	1.72e-08
IQWD1	0.598324	1.51396	1.73e-05	1.13703	2.19927	2.32e-09	0.538702	1.45267	5.38e-05
IRF3	-0.376332	0.770394	0.00684267	-1.05283	0.482022	7.08e-08	-0.676497	0.625683	3.52e-05
IRGQ	0.63683	1.55491	9.51e-06	1.12631	2.183	2.84e-09	0.489482	1.40394	0.000153154
IRS2	0.721097	1.64844	0.000265857	1.5509	2.93001	1.53e-08	0.829806	1.77745	6.93e-05
ISG20L2	-0.473574	0.720178	1.31e-05	-1.20892	0.432594	3.87e-11	-0.735341	0.600676	7.29e-08
ISLR2	1.2589	2.39313	4.37e-07	1.43389	2.70174	1.45e-08	0.174989	1.12896	0.365109
ISY1	-0.561296	0.677693	5.85e-05	-1.4373	0.369257	2.29e-10	-0.876006	0.544874	3.94e-07
ITGB3BP	-0.442373	0.735923	0.000186362	-1.42135	0.373362	5.6e-11	-0.978979	0.507339	2.29e-08
ITGB5	0.294786	1.2267	0.00483413	1.08694	2.12423	1.1e-09	0.792155	1.73166	1.98e-07
ITGBL1	0.540799	1.45478	0.000193789	1.53423	2.89634	2.85e-10	0.993433	1.99092	2.33e-07
ITPR1	0.188565	1.13963	0.0822036	1.7137	3.28002	5.94e-12	1.52514	2.87814	1.31e-10
ITPRIP	-0.7628	0.589352	1.06e-06	-1.35604	0.390652	1.65e-10	-0.593243	0.662851	1.36e-05
ITSN1	1.47977	2.78904	5.35e-07	1.36762	2.58045	2.85e-07	-0.112142	0.925214	0.687776
IVD	-0.0502329	0.96578	0.690304	-1.02306	0.492072	6.41e-10	-0.972825	0.509507	4.72e-09
JAK1	-0.55572	0.680317	0.000168281	-1.08516	0.47134	2.91e-08	-0.52944	0.692824	0.000284303
JAK2	1.00645	2.00897	6.4e-07	1.60431	3.0405	3.34e-10	0.597854	1.51346	0.000134317
JAKMIP1	2.7996	6.96248	4.05e-06	2.98861	7.93709	6.48e-07	0.189008	1.13998	0.790124
JAM3	-1.18962	0.438417	4.47e-05	-1.75934	0.295383	1.92e-07	-0.569717	0.673749	0.0227894
JAZF1	1.40607	2.65014	3e-07	2.99209	7.95625	3.34e-12	1.58602	3.0022	3.18e-08
JMJD1A	-0.289516	0.818176	0.00542693	-1.05922	0.479892	1.49e-09	-0.769702	0.586539	2.72e-07
JMJD5	-0.630922	0.645763	0.000207044	-1.27786	0.412406	2.39e-08	-0.646941	0.638633	0.000171562
JOSD3	-0.613954	0.653403	0.00103747	-1.04154	0.48581	2e-06	-0.427582	0.743507	0.0168494
JPH3	1.41569	2.66787	3.85e-08	2.16126	4.47307	7.39e-12	0.745574	1.67664	1.14e-05
JPH4	0.285217	1.21859	0.0585535	1.63846	3.11333	6.87e-10	1.35324	2.55485	2.77e-08
KALRN	0.91544	1.88614	7.46e-06	1.62213	3.07829	2.07e-09	0.70669	1.63206	0.000116362
KATNA1	-0.343762	0.787984	0.0113424	-1.12209	0.459427	2.47e-08	-0.778331	0.583041	6.01e-06
KCNA6	1.41663	2.66961	6.47e-07	2.44216	5.43454	1.27e-10	1.02553	2.0357	1.67e-05
KCNAB1	0.79186	1.73131	1.01e-07	2.04599	4.12957	1.29e-13	1.25413	2.38524	1.12e-10
KCNB1	0.135692	1.09862	0.27305	1.22219	2.333	7.89e-10	1.0865	2.12358	1.29e-08
KCNC1	1.17772	2.26219	1.59e-07	2.20213	4.60159	6.03e-12	1.02441	2.03413	2.89e-07
KCNC4	0.418142	1.33621	0.000330017	1.60725	3.0467	1.32e-11	1.1891	2.28011	2.4e-09
KCND2	-0.10087	0.932471	0.352813	1.0618	2.08754	5.5e-10	1.16267	2.23872	8.03e-10
KCNE1L	0.833573	1.78209	5.35e-06	-0.220329	0.85837	0.108992	-1.0539	0.481664	3.2e-07
KCNE2	-1.42647	0.372039	0.000578654	-1.72334	0.302847	4.84e-05	-0.296864	0.81402	0.550226
KCNF1	0.105428	1.07581	0.330322	1.36902	2.58295	2.52e-11	1.26359	2.40093	3.38e-10
KCNH3	0.932934	1.90915	4.02e-07	1.2148	2.32109	2.24e-09	0.281871	1.21577	0.0213009
KCNIP2	0.272943	1.20827	0.00784324	1.04412	2.06211	1.6e-09	0.771177	1.70666	2.4e-07
KCNIP3	1.01332	2.01856	7.11e-06	0.996422	1.99505	3.46e-06	-0.016902	0.988353	0.957792
KCNK1	0.698074	1.62234	8.4e-06	2.28918	4.88777	1.35e-12	1.5911	3.01279	4.75e-10
KCNK2	0.720608	1.64788	2.73e-05	1.36271	2.57168	4.36e-09	0.642105	1.5606	9.45e-05
KCNK5	-1.42354	0.372797	1.07e-07	-2.71884	0.151897	2.56e-12	-1.2953	0.407452	8.6e-08
KCNMA1	0.43708	1.35386	6.13e-05	1.40616	2.65031	1.45e-11	0.969081	1.95759	5.89e-09
KCNMB4	0.80013	1.74126	1.27e-06	1.5193	2.86652	9.24e-11	0.719169	1.64623	3.25e-06
KCNQ2	1.4342	2.70232	1.27e-06	2.41283	5.32517	4.28e-10	0.97863	1.97059	6.86e-05
KCNU1	1.11015	2.15867	5.32e-07	1.45514	2.74183	3.13e-09	0.344993	1.27014	0.021875
KCNV1	0.530988	1.44492	0.00010732	1.13867	2.20177	4.85e-09	0.607678	1.52381	2.77e-05
KCTD12	1.34153	2.5342	0.00277641	2.51006	5.69645	2.51e-06	1.16853	2.24783	0.00829627
KCTD4	0.885529	1.84744	2.18e-06	2.06564	4.18619	1.45e-11	1.18011	2.26594	5.72e-08
KDELC1	-0.672557	0.627394	6.03e-06	-1.19734	0.436078	1.52e-09	-0.524786	0.695062	8.5e-05
KHDRBS2	1.169	2.24856	3.97e-06	0.927023	1.90135	2.21e-05	-0.241978	0.845585	0.260096
KHDRBS3	0.442144	1.35862	1.9e-05	1.43238	2.69892	3.46e-12	0.990238	1.98651	1.41e-09
KHSRP	-0.880732	0.543092	0.000208279	-1.00052	0.499821	2.91e-05	-0.119786	0.920324	0.69053
KIF11	-0.89226	0.538769	2.01e-07	-2.52292	0.173991	1.3e-13	-1.63066	0.322941	6.45e-11
KIF15	-1.35443	0.391089	4.1e-08	-3.03915	0.121653	1.47e-13	-1.68472	0.311063	4.86e-10
KIF18A	-0.962102	0.513308	4.32e-07	-2.00242	0.249581	7.08e-12	-1.04032	0.48622	8.93e-08
KIF1B	-0.489281	0.71238	6.03e-05	-1.61835	0.325708	1.01e-11	-1.12907	0.457211	3.6e-09
KIF20B	-1.25699	0.418417	2.7e-08	-2.41372	0.187671	3.73e-13	-1.15673	0.448527	8.39e-09
KIF22	-1.01706	0.494124	1.85e-06	-2.7488	0.148775	2.21e-12	-1.73174	0.301088	2.55e-09
KIF23	-1.0146	0.494964	6.25e-08	-2.82347	0.14127	3.8e-14	-1.80886	0.285415	1.71e-11
KIF2C	-1.08924	0.470007	2.91e-07	-2.77761	0.145833	4.82e-13	-1.68836	0.310279	7.09e-10
KIF3A	0.800332	1.7415	1.23e-07	1.69045	3.22756	1.07e-12	0.890113	1.85332	9.05e-09
KIF3B	0.365809	1.2886	0.000342659	1.13934	2.2028	1.84e-10	0.773531	1.70945	8.67e-08
KIF3C	1.18334	2.27103	2.95e-07	1.53064	2.88915	1.56e-09	0.3473	1.27218	0.0204462
KIF4	-1.04006	0.486307	1.65e-06	-2.13768	0.227245	4.76e-11	-1.09762	0.467287	6.93e-07
KIF5A	1.54951	2.92719	1.1e-06	2.17877	4.52768	3.52e-09	0.629259	1.54677	0.00624729
KIFAP3	0.862875	1.81866	8.19e-05	1.79593	3.4724	5.02e-09	0.933059	1.90932	3.84e-05
KIFC1	-0.794364	0.576597	4.9e-06	-2.25048	0.210154	3.7e-12	-1.45611	0.364473	3.28e-09
KIFC2	0.57864	1.49344	3.72e-05	1.54817	2.92446	7.69e-11	0.969532	1.9582	9.85e-08
KIRREL3	1.48091	2.79126	4.78e-05	1.96189	3.89572	8.27e-07	0.480976	1.39569	0.142148
KLC1	0.81794	1.76289	1.49e-05	1.55908	2.94665	1.88e-09	0.741137	1.67149	4.34e-05
KLF5	-0.110666	0.926161	0.295941	1.91087	3.76036	5.59e-13	2.02154	4.06016	2.62e-12
KLF6	0.283	1.21672	0.0153813	1.62069	3.07521	3.37e-11	1.33769	2.52746	1.65e-09
KLF7	1.43507	2.70395	3.33e-07	2.72571	6.61488	1.48e-11	1.29064	2.44637	5.72e-07
KLF9	0.144104	1.10504	0.166624	1.4071	2.65204	2.63e-11	1.263	2.39994	4.87e-10
KLHL29	0.793152	1.73286	7.93e-05	1.15462	2.22625	4.73e-07	0.361466	1.28473	0.0412251
KLHL8	1.18993	2.28142	1.36e-07	1.74652	3.35547	8.82e-11	0.556586	1.47078	0.000218191
KLK8	0.225428	1.16912	0.086547	1.07548	2.10742	2.35e-08	0.850049	1.80256	1.29e-06
KNDC1	0.194067	1.14398	0.0964828	2.46908	5.53692	2.33e-13	2.27502	4.84003	4.88e-12
KNTC1	-1.1094	0.463488	1.42e-07	-2.38444	0.191519	1.15e-12	-1.27504	0.413213	8.21e-09
KPNA2	-0.879378	0.543602	5.46e-06	-1.95591	0.257758	7.99e-11	-1.07653	0.474168	4.86e-07
KTI12	-0.6303	0.646042	0.00991362	-1.10849	0.46378	3.72e-05	-0.478188	0.717879	0.0522991
LAGE3	-0.427298	0.743653	0.000352036	-1.15035	0.450515	1.24e-09	-0.723056	0.605813	1.31e-06
LAMA1	-0.79479	0.576427	4.83e-07	-1.36074	0.389384	9.21e-11	-0.565947	0.675512	1.4e-05
LAMB2	-0.836123	0.560147	5.92e-06	-1.38724	0.382295	3.64e-09	-0.55112	0.68249	0.000434221
LANCL1	0.728956	1.65744	1.88e-06	1.12806	2.18564	2.11e-09	0.399101	1.31869	0.000847102
LAPTM5	0.713302	1.63955	8.74e-06	1.0962	2.13791	1.58e-08	0.382897	1.30396	0.00355461
LARGE	0.682074	1.60444	3.11e-05	1.14501	2.21147	2.39e-08	0.462934	1.37834	0.00137747
LARP6	0.799763	1.74082	1.41e-07	2.3247	5.00963	7e-14	1.52494	2.87775	2.8e-11
LBCL1	-1.0912	0.469372	4.55e-07	-0.549419	0.683295	0.000254506	0.541777	1.45576	0.000521946
LBR	-1.03142	0.489228	2.27e-07	-2.10273	0.232817	3.7e-12	-1.07131	0.475887	5.72e-08
LCK	-1.07183	0.475714	9.46e-07	-0.86361	0.549575	3.39e-06	0.208224	1.15527	0.211935
LDB2	1.62628	3.08716	3.6e-07	3.2582	9.56791	8.64e-12	1.63192	3.09926	1.68e-07
LDOC1	0.578284	1.49307	1.61e-05	1.49492	2.81849	4.27e-11	0.916639	1.88771	7.27e-08
LEF1	-0.795644	0.576086	7.19e-05	-1.27012	0.414626	1.31e-07	-0.474474	0.719729	0.00735194
LEMD1	1.24514	2.37042	5.79e-08	1.08352	2.1192	1.65e-08	-0.161621	0.89402	0.246148
LEPREL1	-0.834479	0.560785	3.33e-07	-1.07955	0.473175	1.87e-09	-0.245074	0.843773	0.0222127
LGI1	0.986509	1.98138	4.45e-07	1.45324	2.73822	5.41e-10	0.466729	1.38197	0.000780704
LHFP	1.05176	2.07305	1.49e-06	1.48906	2.80707	4.86e-09	0.437307	1.35407	0.00664388
LHX1	-0.261336	0.834315	0.00279686	-1.3403	0.394939	7.47e-12	-1.07896	0.473369	5.15e-10
LHX2	-0.900547	0.535684	1.81e-06	-1.7885	0.289473	8.5e-11	-0.887952	0.54038	1.74e-06
LHX9	-0.337637	0.791337	0.00162492	-1.03477	0.488095	2.05e-09	-0.697129	0.616798	9.15e-07
LIG1	-1.14848	0.451099	3.14e-09	-2.32783	0.199184	3.56e-14	-1.17934	0.441553	1.76e-10
LIMCH1	1.23591	2.3553	2.05e-06	1.84182	3.58463	3.82e-09	0.605911	1.52194	0.00238446
LIMD1	-0.499281	0.707459	0.000578948	-1.92522	0.263301	2.59e-11	-1.42594	0.372178	4.5e-09
LIMK2	0.770378	1.70572	8.32e-07	1.29796	2.45881	2.41e-10	0.527579	1.44151	4.21e-05
LIN7A	0.420129	1.33805	0.000155613	1.01892	2.0264	1.61e-09	0.598789	1.51445	3.59e-06
LIN7B	0.756199	1.68904	4.08e-07	1.77906	3.43202	1.69e-12	1.02286	2.03194	5.32e-09
LINGO1	1.0477	2.06723	2.29e-06	2.29606	4.91116	3.25e-11	1.24836	2.37572	2.39e-07
LINGO2	0.170527	1.12547	0.0554934	1.40359	2.64559	6.79e-12	1.23306	2.35066	1.74e-10
LITAF	-0.112894	0.924731	0.343276	-1.56435	0.338129	1.48e-11	-1.45146	0.365651	1.88e-10
LLGL1	-0.390764	0.762725	0.00106019	-1.39197	0.381043	1.59e-10	-1.00121	0.499581	3.72e-08
LLPH	-0.499034	0.70758	0.00396469	-1.15722	0.448377	3.07e-07	-0.658182	0.633676	0.000380147
LMBR1	0.374775	1.29664	0.00182908	1.09001	2.12876	4.81e-09	0.715238	1.64175	2.71e-06
LMCD1	-0.311403	0.805858	0.0020336	-1.22197	0.428698	1.23e-10	-0.910563	0.531977	1.87e-08
LMNB1	-0.479812	0.717071	1.16e-05	-1.09844	0.467022	1.32e-10	-0.618626	0.651291	6.02e-07
LMO2	-1.43368	0.370185	7.41e-09	-1.54495	0.342708	5.42e-11	-0.111266	0.925775	0.421933
LMO3	1.04893	2.069	3.79e-08	1.59326	3.01731	7.64e-12	0.544329	1.45834	1.32e-05
LMO4	0.903711	1.87087	4.61e-06	1.81379	3.51565	2.31e-10	0.910079	1.87915	3.92e-06
LMO7	1.3782	2.59943	3.01e-05	2.09879	4.28351	8.11e-08	0.720596	1.64786	0.0102528
LMX1A	-1.09544	0.467992	2.82e-06	-1.76083	0.295079	2.16e-09	-0.665383	0.630521	0.000473631
LOC100036521	0.891206	1.85473	4.13e-08	1.29878	2.46021	1.45e-11	0.407576	1.32646	5.86e-05
LOC100040592	-0.174496	0.886077	0.0867754	0.947269	1.92822	4.45e-09	1.12176	2.17613	2.18e-09
LOC100040671	-0.0832499	0.943929	0.806432	1.16982	2.24983	1.21e-05	1.25307	2.38348	1.26e-05
LOC100040919	0.934067	1.91065	4.84e-07	1.18108	2.26746	4.41e-09	0.247009	1.18674	0.050409
LOC100041230	-0.861832	0.550253	1.46e-06	-2.53423	0.172632	6.98e-13	-1.67239	0.313732	4.09e-10
LOC100041388	-0.875207	0.545176	7.24e-05	0.340645	1.26632	0.0622356	1.21585	2.32278	2e-06
LOC100041567	-0.493216	0.71044	0.0456952	0.982742	1.97622	0.000151882	1.47596	2.78168	3.73e-06
LOC100041569	-1.35807	0.390103	1.51e-06	0.570443	1.48498	0.00403139	1.92852	3.80664	1.7e-08
LOC100041703	-1.38336	0.383324	0.000263093	-2.19896	0.217795	7.17e-07	-0.815595	0.568174	0.0189169
LOC100042773	-0.805763	0.572059	0.000154752	-1.48987	0.356045	5.27e-08	-0.684104	0.622392	0.000765656
LOC100042970	-0.678505	0.624812	3.33e-05	-1.45779	0.364051	1.09e-09	-0.779283	0.582656	7.35e-06
LOC100043822	-1.26503	0.416092	2.46e-08	-1.75879	0.295496	1.15e-11	-0.493764	0.71017	0.00015038
LOC100043906	-1.19024	0.438229	0.000134289	-2.45381	0.182528	1.08e-08	-1.26357	0.416513	7.77e-05
LOC100044177	-0.132022	0.912552	0.257601	-1.45375	0.36507	4.44e-11	-1.32173	0.400054	7.03e-10
LOC100044376	0.75085	1.68278	4.71e-06	1.16502	2.24236	6.5e-09	0.414166	1.33253	0.00176025
LOC100044566	0.635166	1.55312	2.18e-05	1.47778	2.78519	2.31e-10	0.84261	1.79329	8.81e-07
LOC100044812	0.880688	1.84125	1.91e-06	1.32935	2.5129	2.94e-09	0.448662	1.36477	0.00162371
LOC100044968	-0.248812	0.841589	0.00672986	1.0283	2.03961	4.48e-10	1.27711	2.42353	1.61e-10
LOC100045019	1.79647	3.47369	2.85e-07	2.5541	5.87302	4.3e-10	0.757634	1.69072	0.00135312
LOC100045241	0.663575	1.584	0.000113511	1.26546	2.40404	2.38e-08	0.601888	1.5177	0.000312859
LOC100045403	2.31168	4.96462	4.68e-07	3.71142	13.0994	1.98e-10	1.39974	2.63854	7.8e-05
LOC100045439	0.592868	1.50824	3.16e-06	1.57134	2.9718	4.9e-12	0.978469	1.97037	6.7e-09
LOC100045567	-1.14597	0.451886	7.34e-07	-1.7356	0.300284	7.88e-10	-0.58963	0.664513	0.000611678
LOC100045617	1.17327	2.25523	1.59e-07	1.83947	3.57879	5.04e-11	0.6662	1.58689	3.84e-05
LOC100045677	-1.33236	0.397119	8.1e-08	-2.91377	0.132699	3.93e-13	-1.58141	0.334154	2.2e-09
LOC100045708	0.640713	1.5591	1.93e-05	1.59218	3.01505	8.88e-11	0.951471	1.93384	1.98e-07
LOC100045780	0.700145	1.62467	1.43e-06	1.25164	2.38112	2.29e-10	0.551492	1.4656	1.66e-05
LOC100045967	-0.997012	0.501037	1.16e-06	-1.53025	0.346218	1.23e-09	-0.533236	0.691003	0.00066365
LOC100046039	-0.591962	0.66344	1.31e-05	-1.80382	0.286416	4.72e-12	-1.21185	0.431713	2.67e-09
LOC100046068	0.543061	1.45706	1.81e-05	1.71104	3.27396	4.57e-12	1.16798	2.24696	2.16e-09
LOC100046120	1.01575	2.02195	1.68e-07	1.21011	2.31355	1.86e-09	0.194359	1.14422	0.117294
LOC100046207	1.56323	2.95515	2.37e-06	2.40005	5.27822	3.13e-09	0.836821	1.78611	0.00127309
LOC100046232	1.47113	2.77239	3.52e-07	1.92965	3.80962	1.68e-09	0.458516	1.37413	0.0159566
LOC100046320	0.4829	1.39755	0.000529311	1.14695	2.21445	1.08e-08	0.664049	1.58452	2.24e-05
LOC100046457	1.16711	2.24561	4.15e-06	1.9948	3.98561	1.62e-09	0.827694	1.77485	0.000155776
LOC100046518	1.3161	2.48993	5.24e-06	2.39414	5.25665	9.72e-10	1.07804	2.11117	4.45e-05
LOC100046690	0.613863	1.53035	0.000106632	1.24894	2.37667	9.51e-09	0.635081	1.55302	8.01e-05
LOC100046741	-1.0189	0.493491	1.55e-07	-2.05428	0.240769	2.46e-12	-1.03537	0.48789	4.1e-08
LOC100046744	-1.01795	0.493817	1.5e-06	-0.759248	0.590804	1.47e-05	0.258704	1.1964	0.102285
LOC100046746	1.50554	2.83931	3.64e-07	2.53676	5.80282	7.42e-11	1.03121	2.04374	1.49e-05
LOC100046770	0.326783	1.25421	0.0042043	1.25031	2.37892	5.4e-10	0.923525	1.89674	8.63e-08
LOC100046898	-0.992281	0.502682	2.13e-07	-1.58582	0.333135	6.1e-11	-0.593542	0.662714	3.16e-05
LOC100047028	-0.46492	0.724511	6.02e-05	-1.01314	0.495465	1.9e-09	-0.548225	0.683861	1.06e-05
LOC100047155	-0.582278	0.667908	6.13e-05	-1.07679	0.474083	1.61e-08	-0.494509	0.709803	0.000326878
LOC100047264	-0.642105	0.640777	5.52e-05	-1.05535	0.481181	6.44e-08	-0.413243	0.750933	0.00341009
LOC100047385	1.29275	2.44995	3.28e-06	2.4623	5.51094	2.97e-10	1.16955	2.24941	9.05e-06
LOC100047402	-1.00936	0.496766	1.11e-06	-0.220833	0.85807	0.121928	0.788528	1.72731	1.37e-05
LOC100047419	0.323945	1.25175	0.010728	1.43694	2.70745	4.27e-10	1.11299	2.16294	3.84e-08
LOC100047480	0.76542	1.69987	1.4e-05	1.07001	2.09944	9.46e-08	0.304586	1.23506	0.03481
LOC100047579	-0.915684	0.530093	4.02e-07	-1.53431	0.345244	9.16e-11	-0.618628	0.65129	1.96e-05
LOC100047583	1.10388	2.14932	4.98e-07	1.1274	2.18465	7.24e-08	0.0235232	1.01644	0.928394
LOC100047645	-0.171658	0.887822	0.126854	1.23749	2.35788	4.21e-10	1.40915	2.65581	4e-10
LOC100047659	1.03825	2.05373	2.9e-06	1.9936	3.98229	2.29e-10	0.955348	1.93905	6.46e-06
LOC100047738	-1.12176	0.459534	2.19e-07	-2.61864	0.162821	8.43e-13	-1.49688	0.354318	2.72e-09
LOC100047776	0.162395	1.11914	0.297898	1.57418	2.97766	5.18e-10	1.41178	2.66066	7.83e-09
LOC100047870	0.998308	1.99766	6.22e-06	1.72294	3.30108	2.32e-09	0.72463	1.65248	0.000181219
LOC100047888	0.631542	1.54922	4.31e-05	1.08296	2.11838	2.73e-08	0.451423	1.36739	0.00115175
LOC100047934	-1.4954	0.354684	5.12e-08	-2.88899	0.134998	8.31e-13	-1.39359	0.380616	1.97e-08
LOC100047937	0.240179	1.18114	0.03109	1.56282	2.95432	2.96e-11	1.32265	2.50124	1.11e-09
LOC100048726	-0.546393	0.68473	7.83e-06	-1.08431	0.471619	5.12e-10	-0.537915	0.688766	8.97e-06
LOC100048733	-1.34633	0.393292	1.58e-07	-1.61316	0.326883	1.55e-09	-0.266827	0.831145	0.0990054
LOC212399	0.658932	1.57891	0.00119944	1.19608	2.29116	1.06e-06	0.537148	1.4511	0.00647987
LOC219106	-0.937256	0.522225	1.54e-05	-1.30957	0.403441	1.07e-07	-0.372314	0.772543	0.0369352
LOC224163	-0.653152	0.635889	9.34e-06	-1.21923	0.42951	1.4e-09	-0.566083	0.675448	4.36e-05
LOC224532	-0.74429	0.596962	4.57e-07	-1.4058	0.377408	2.52e-11	-0.661514	0.632215	1.05e-06
LOC229810	-1.10503	0.464892	1.03e-06	-1.51376	0.350198	4.49e-09	-0.408725	0.753289	0.0114717
LOC230765	-0.454728	0.729648	0.000111725	-1.4153	0.374931	4.42e-11	-0.960576	0.513852	2.15e-08
LOC234081	-0.695418	0.61753	9.36e-06	-1.77676	0.291837	2.63e-11	-1.08135	0.472588	4.84e-08
LOC234882	-0.762777	0.589361	3.69e-07	-1.18714	0.439172	2.02e-10	-0.424366	0.745166	0.00013739
LOC237459	0.424636	1.34223	6.65e-05	1.12494	2.18093	1.74e-10	0.700306	1.62485	2.35e-07
LOC237877	-0.954153	0.516144	3.09e-07	-1.55288	0.340829	8.98e-11	-0.598728	0.660336	3.15e-05
LOC238943	-0.93019	0.524789	1.12e-06	-1.27374	0.413587	5.04e-09	-0.343548	0.788101	0.0122773
LOC242703	-0.582735	0.667697	1.79e-05	-1.40911	0.376544	1.14e-10	-0.826373	0.563945	3.17e-07
LOC268569	-0.288633	0.818677	0.00185425	-1.29787	0.406727	1.98e-11	-1.00923	0.49681	1.98e-09
LOC269515	-0.465556	0.724192	0.000181114	-2.22992	0.21317	5.73e-13	-1.76437	0.294356	4.45e-11
LOC271490	-0.971054	0.510133	1.7e-06	-2.15808	0.224055	1.93e-11	-1.18702	0.439208	1.22e-07
LOC277856	-0.373128	0.772107	0.00203304	-1.18155	0.440878	1.91e-09	-0.808422	0.571006	7.09e-07
LOC329698	-0.546759	0.684556	0.000853526	-1.10844	0.463796	1.64e-07	-0.561677	0.677514	0.000699191
LOC331528	0.45315	1.36903	5.47e-05	1.32693	2.50868	3.88e-11	0.873777	1.83245	2.77e-08
LOC380665	-0.953818	0.516264	0.000152914	-1.24329	0.422407	4.11e-06	-0.289476	0.818199	0.242329
LOC381174	1.87352	3.66426	1.49e-06	1.41761	2.67143	1.23e-05	-0.455911	0.72905	0.120482
LOC381283	0.412148	1.33067	0.00227468	1.24401	2.36856	4.2e-09	0.831862	1.77998	1.93e-06
LOC381418	0.139256	1.10134	0.126306	1.36244	2.5712	9.3e-12	1.22318	2.33461	1.76e-10
LOC381445	0.636721	1.55479	6.58e-05	1.32185	2.49987	3.92e-09	0.685133	1.60785	3.19e-05
LOC381743	0.473441	1.38842	9.28e-05	1.20874	2.31136	4.29e-10	0.7353	1.66474	7.23e-07
LOC381946	0.879374	1.83958	6.9e-05	2.4544	5.48084	9.59e-11	1.57502	2.9794	9.06e-08
LOC382972	0.655803	1.57549	2.31e-05	1.83498	3.56766	2.5e-11	1.17917	2.26447	2.36e-08
LOC383860	0.911062	1.88043	9.87e-08	1.70992	3.27142	2.7e-12	0.798856	1.73972	1.15e-07
LOC383897	-0.508162	0.703118	0.000153471	-1.27558	0.413059	1.02e-09	-0.767417	0.587468	1.83e-06
LOC383942	0.0552647	1.03905	0.67678	1.38234	2.6069	2.98e-11	1.32707	2.50893	2.51e-10
LOC384382	0.275775	1.21064	0.100167	1.38397	2.60985	1.96e-08	1.10819	2.15575	9.34e-07
LOC384670	0.89214	1.85593	1.76e-06	1.72578	3.30759	1.13e-10	0.833643	1.78218	3.1e-06
LOC384710	-0.53474	0.690283	0.118198	-1.10245	0.465724	0.000919148	-0.567714	0.674685	0.0970852
LOC385068	-0.141494	0.90658	0.865479	2.34155	5.06848	6.99e-05	2.48305	5.59078	7.58e-05
LOC385461	-0.81099	0.56999	7.63e-07	-1.30931	0.403514	3.69e-10	-0.49832	0.707931	0.0001175
LOC385644	-0.824095	0.564837	3.25e-07	-1.13677	0.454776	7.88e-10	-0.312677	0.805146	0.00372814
LOC385659	-0.757795	0.591399	3.28e-06	-1.53642	0.34474	1.34e-10	-0.778625	0.582922	2.13e-06
LOC386067	-0.634339	0.644236	2.44e-05	-1.09466	0.468245	1.24e-08	-0.460326	0.726822	0.000616525
LOC386405	-1.85349	0.276723	2.28e-08	-2.64281	0.160116	7.61e-12	-0.789319	0.578617	5.63e-05
LOC433479	0.296337	1.22802	0.00303758	1.50623	2.84067	9.41e-12	1.2099	2.31321	6.73e-10
LOC544988	0.602966	1.51884	8.61e-05	1.50365	2.83559	5.26e-10	0.900682	1.86695	1.06e-06
LOC545013	-0.146027	0.903736	0.582821	1.07113	2.10109	9.74e-06	1.21716	2.32489	5.21e-06
LOC622408	-0.979787	0.507054	1.02e-05	-1.06119	0.479236	1.6e-06	-0.0814037	0.945138	0.757071
LOC623453	-0.617668	0.651723	2.83e-05	-1.21938	0.429467	2.62e-09	-0.601711	0.658972	3.87e-05
LOC628836	-0.611447	0.65454	2.8e-06	-1.09886	0.466885	5.1e-10	-0.487415	0.713302	3.08e-05
LOC629364	0.730107	1.65876	2.81e-06	1.2736	2.41764	7.53e-10	0.543489	1.45749	6.39e-05
LOC633945	-0.805553	0.572143	5.07e-05	-1.15954	0.447656	3.15e-07	-0.353985	0.78242	0.0396571
LOC637089	-0.554093	0.681085	0.000213818	-1.48426	0.357432	6.78e-10	-0.930167	0.524797	7.77e-07
LOC637353	-0.606553	0.656764	0.00232989	-1.05297	0.481976	4.73e-06	-0.446414	0.733865	0.02154
LOC638301	1.21115	2.31522	8.37e-06	0.972187	1.96181	4.28e-05	-0.23896	0.847356	0.334999
LOC639928	-0.0105949	0.992683	0.955704	1.00836	2.01163	7.09e-09	1.01896	2.02646	2.15e-08
LOC640739	-0.975171	0.50868	4.28e-07	-2.49333	0.177596	7.43e-13	-1.51816	0.349131	1.15e-09
LOC641366	-0.878058	0.5441	0.000637334	-1.2695	0.414804	7.1e-06	-0.39144	0.762368	0.118019
LOC654842	0.587954	1.50311	7.01e-06	1.01425	2.01985	2.7e-09	0.426294	1.34378	0.000204859
LOC665180	0.65492	1.57453	4.05e-06	1.31816	2.49348	1.91e-10	0.663242	1.58364	3.15e-06
LOC666036	-0.812978	0.569206	2.56e-07	-1.78574	0.290027	1.94e-12	-0.972764	0.509529	1.22e-08
LOC666403	-0.838435	0.55925	0.000236553	-1.24275	0.422567	1.49e-06	-0.404312	0.755597	0.054184
LOC667005	-0.959717	0.514158	1.67e-06	-2.45755	0.182056	3.49e-12	-1.49783	0.354086	6.13e-09
LOC670044	-0.395187	0.760391	0.00439512	-1.10795	0.463954	3.19e-08	-0.712759	0.610152	1.76e-05
LOC671434	-0.563419	0.676696	3.84e-06	-1.06999	0.476323	3.75e-10	-0.50657	0.703894	1.15e-05
LOC671523	-0.907901	0.53296	1.68e-07	-1.66172	0.316062	8.54e-12	-0.753819	0.593032	5.56e-07
LOC673501	-0.0732652	0.950484	0.951088	2.82806	7.10118	0.000119157	2.90132	7.47111	0.0001765
LOC674611	-0.721911	0.606294	1.15e-06	0.740144	1.67034	2.19e-07	1.46206	2.75501	1.87e-10
LOC674912	-0.558526	0.678995	0.015957	-1.01449	0.495002	5.76e-05	-0.455969	0.729021	0.0520473
LOC675899	-0.565952	0.67551	0.000455793	-1.4395	0.368696	3.64e-09	-0.873546	0.545804	5.16e-06
LOC676640	2.17649	4.52053	4.95e-06	3.15797	8.92574	1.65e-08	0.981481	1.97449	0.00870732
LOC677205	-0.541064	0.687264	6.61e-06	-1.03967	0.486437	6.34e-10	-0.49861	0.707788	1.56e-05
LOC677317	0.469886	1.385	0.000157654	1.32067	2.49782	2.44e-10	0.850786	1.80348	2.15e-07
LONRF1	0.330975	1.25786	0.000375381	1.14117	2.20559	5.75e-11	0.810191	1.75344	1.65e-08
LONRF2	0.549183	1.46326	0.000529311	1.45383	2.73935	2.66e-09	0.904651	1.87209	2.93e-06
LOR	0.21705	1.16235	0.088492	1.74288	3.34703	3.24e-11	1.52583	2.87953	8.02e-10
LOXL1	1.32965	2.51341	6.06e-06	-0.00661407	0.995426	0.984594	-1.33626	0.396046	5.41e-06
LPHN1	0.361726	1.28496	0.0335083	1.23518	2.3541	1.35e-07	0.87345	1.83204	2.12e-05
LPHN3	0.104247	1.07493	0.459099	1.35077	2.55048	3.77e-10	1.24652	2.37268	4.21e-09
LPL	0.145969	1.10647	0.0715406	1.08885	2.12704	4.36e-11	0.94288	1.92236	1.23e-09
LRDD	-0.978677	0.507445	1.21e-05	-1.38215	0.383646	6.96e-08	-0.403474	0.756036	0.0263657
LRFN2	0.244009	1.18428	0.0225691	1.89872	3.72883	1.95e-12	1.65471	3.14861	5.43e-11
LRFN3	0.461571	1.37704	0.00218332	1.07542	2.10733	1.11e-07	0.613847	1.53033	0.000171104
LRIG1	-1.29509	0.407511	7.22e-08	-1.51651	0.34953	5.17e-10	-0.221425	0.857718	0.115547
LRP11	1.50652	2.84123	4.01e-07	2.00653	4.01816	1.68e-09	0.500016	1.41423	0.0116981
LRP4	-0.798875	0.574797	1.33e-05	-1.65981	0.316481	5.4e-10	-0.860936	0.550595	5.65e-06
LRRC1	-1.17334	0.443393	6.06e-08	-1.88921	0.269956	7.59e-12	-0.715864	0.60884	4.05e-06
LRRC24	0.9261	1.90013	1.96e-06	1.74925	3.36184	1.73e-10	0.823151	1.76927	6.19e-06
LRRC40	0.662966	1.58333	3.44e-05	1.87635	3.67144	3.39e-11	1.21338	2.3188	3.04e-08
LRRC59	-1.06237	0.478845	3.91e-06	-0.958317	0.514657	4.87e-06	0.104051	1.07479	0.669418
LRRC7	0.446922	1.36313	0.000118843	1.11746	2.16964	7.71e-10	0.670536	1.59166	1.46e-06
LRRFIP1	0.97047	1.95948	3.8e-07	2.11129	4.32078	3.52e-12	1.14082	2.20506	2.67e-08
LRRN1	-2.04495	0.242331	3.42e-11	-2.22904	0.213301	1.84e-13	-0.184092	0.880203	0.0723925
LRRN2	0.57794	1.49272	0.0286863	1.86932	3.65361	1.88e-07	1.29138	2.44762	3.66e-05
LRRN3	0.614145	1.53065	2.6e-06	1.53016	2.88817	8.07e-12	0.916011	1.88689	1.81e-08
LRRTM1	1.39653	2.63267	2.32e-08	2.45658	5.48915	8.03e-13	1.06005	2.08501	7.35e-08
LRRTM2	1.22229	2.33317	1e-06	2.6576	6.30982	1.29e-11	1.43531	2.7044	1.02e-07
LSAMP	-0.151914	0.900056	0.245071	1.0382	2.05366	1.5e-08	1.19011	2.2817	9.46e-09
LSM14B	0.808378	1.75124	1.18e-06	1.31113	2.48136	6.15e-10	0.502755	1.41692	0.000161934
LSM2	-1.01603	0.494475	6.54e-07	-1.64776	0.319136	2.77e-10	-0.631726	0.645404	8.66e-05
LSM3	-0.618156	0.651503	1.2e-05	-1.25911	0.417803	6.1e-10	-0.640951	0.64129	7.75e-06
LSM5	-0.56617	0.675408	2.87e-05	-1.31586	0.401685	3.3e-10	-0.749694	0.59473	1.23e-06
LSR	-0.964772	0.51236	5.97e-06	-1.12518	0.458444	3.43e-07	-0.160412	0.894769	0.42199
LTBP1	0.657695	1.57756	7.47e-05	-0.405863	0.754785	0.00381092	-1.06356	0.478451	3.43e-07
LTBP3	0.257378	1.1953	0.035685	-0.967295	0.511464	4.53e-08	-1.22467	0.427894	7.99e-09
LTV1	-0.708727	0.61186	2.21e-06	-1.1844	0.440008	9.74e-10	-0.475671	0.719132	0.000145282
LUC7L	-1.03277	0.488769	8.86e-07	-2.49918	0.176878	3.17e-12	-1.4664	0.361883	8.68e-09
LUZP1	-1.0312	0.489304	5.2e-08	-1.16636	0.445544	4.98e-10	-0.135164	0.910566	0.235263
LUZP2	0.844501	1.79564	2.29e-06	1.797	3.47498	4.67e-11	0.952502	1.93523	4.7e-07
LXN	1.28609	2.43865	3.69e-07	1.9998	3.99944	2.04e-10	0.713714	1.64002	0.000140727
LY6G6E	2.17666	4.52107	1.61e-06	0.941535	1.92057	0.00338188	-1.23513	0.424805	0.000531411
LYAR	-1.0281	0.490357	4.75e-08	-1.72646	0.302193	3.28e-12	-0.698363	0.616271	8.26e-07
LYPD6B	0.462557	1.37798	0.000101539	1.42927	2.6931	4.29e-11	0.966711	1.95438	2.19e-08
LYPLAL1	-0.471936	0.720997	0.000641597	-1.09898	0.466847	1.84e-08	-0.627044	0.647502	4.1e-05
LYSMD4	0.914202	1.88453	1.03e-07	1.04574	2.06442	1.3e-09	0.131537	1.09546	0.230665
M6PRBP1	-0.615878	0.652532	4.85e-05	-1.11088	0.46301	1.65e-08	-0.495006	0.709559	0.000441975
MACROD2	0.053006	1.03742	0.701397	1.20541	2.30603	2.31e-10	1.1524	2.22284	1.79e-09
MAD2L1	-0.78155	0.581742	3.5e-06	-2.23463	0.212475	2.38e-12	-1.45308	0.36524	1.9e-09
MAGEE1	0.723786	1.65151	2.26e-05	1.0916	2.1311	6.41e-08	0.367816	1.2904	0.0102851
MAGEE2	0.987415	1.98263	4.3e-07	1.75489	3.375	4.67e-11	0.767473	1.70229	4.43e-06
MAGI1	-0.410036	0.752605	0.00370308	-1.23148	0.42588	9.85e-09	-0.821445	0.565875	4.23e-06
MAGOH	-0.666516	0.630026	0.000174844	-1.16092	0.447226	1.34e-07	-0.494408	0.709853	0.00274212
MAP1LC3A	0.981245	1.97417	4.46e-07	1.26692	2.40647	2.95e-09	0.285671	1.21898	0.0285274
MAP3K11	-0.472677	0.720626	6.02e-05	-1.01102	0.496196	2.38e-09	-0.538342	0.688562	1.55e-05
MAP3K12	0.810525	1.75385	4.9e-06	1.20193	2.30047	1.23e-08	0.391406	1.31167	0.00525431
MAP3K7IP3	0.429203	1.34649	3.26e-05	1.05013	2.07071	1.99e-10	0.620922	1.53786	4.99e-07
MAPK10	0.578067	1.49285	9.07e-05	1.28729	2.44069	2.4e-09	0.709224	1.63493	1.07e-05
MAPK12	-1.01002	0.49654	1.41e-07	-1.4973	0.354215	8.68e-11	-0.487284	0.713367	0.000175684
MAPK8	1.32135	2.499	2.37e-06	1.9802	3.94548	4.28e-09	0.658852	1.57883	0.00233659
MAPK8IP2	0.799935	1.74102	5.59e-06	1.38418	2.61023	1.99e-09	0.584242	1.49925	0.000154641
MAPK9	0.450035	1.36607	0.00020143	1.2134	2.31884	5.78e-10	0.763367	1.69745	6.4e-07
MAPRE2	1.25272	2.38291	3.99e-06	2.54707	5.84447	1.65e-10	1.29435	2.45266	2.48e-06
MAPT	0.730663	1.6594	8.93e-05	1.51371	2.85544	5.97e-09	0.783051	1.72077	4.6e-05
35489	0.694487	1.61831	2.29e-06	1.57412	2.97753	2.19e-11	0.879631	1.8399	1.14e-07
36585	2.07431	4.21142	3.03e-06	3.2577	9.56458	3.19e-09	1.18339	2.2711	0.000893506
37315	0.526814	1.44074	1.39e-05	1.02156	2.03011	1.38e-09	0.494742	1.40907	2.74e-05
MARK1	0.864993	1.82133	3.46e-07	1.5815	2.99282	2.49e-11	0.716511	1.6432	1.6e-06
MASP1	0.912834	1.88274	2.68e-06	1.58141	2.99263	7.77e-10	0.668579	1.58951	7.23e-05
MAST1	1.06952	2.09873	2.28e-07	2.23678	4.71343	2.86e-12	1.16726	2.24585	3.19e-08
MAST4	-1.07457	0.474813	2.85e-07	0.325064	1.25272	0.0112343	1.39963	2.63834	5.07e-09
MATK	0.44824	1.36437	5.4e-05	1.95195	3.86898	4.43e-13	1.50371	2.83572	4.45e-11
MATN4	0.267673	1.20386	0.0325937	1.05351	2.07558	2.03e-08	0.785841	1.7241	2.22e-06
MC4R	1.82548	3.54426	4.2e-06	1.1113	2.16041	0.000380902	-0.714179	0.609552	0.0198903
MCAM	-0.286974	0.819619	0.00772998	-1.19143	0.437869	5.42e-10	-0.904454	0.534235	6.18e-08
MCF2L	0.494759	1.40909	4.05e-06	1.27595	2.42159	9.07e-12	0.781193	1.71855	1.54e-08
MCM10	-1.27274	0.413874	1.55e-07	-2.18251	0.220292	1.63e-11	-0.909774	0.532269	2.78e-06
MCM2	-1.30778	0.403943	1.45e-07	-2.98298	0.126483	6.11e-13	-1.67521	0.313121	2.42e-09
MCM3	-1.12559	0.458316	5.87e-07	-2.7752	0.146077	1.61e-12	-1.64961	0.318725	3.45e-09
MCM4	-1.0346	0.488153	5.89e-08	-2.11133	0.231434	5.49e-13	-1.07673	0.474101	6.29e-09
MCM5	-1.28649	0.409948	2.18e-07	-2.96698	0.127894	9.6e-13	-1.6805	0.311975	3.44e-09
MCM6	-1.11559	0.461503	9.86e-08	-2.27012	0.207312	1.15e-12	-1.15454	0.449211	1.53e-08
MCM7	-0.923752	0.527136	2.02e-06	-2.08376	0.235899	1.99e-11	-1.16001	0.44751	1.09e-07
MCTS1	0.76633	1.70094	1.35e-06	1.04716	2.06646	6.65e-09	0.280831	1.21489	0.0146267
MDGA2	0.681197	1.60347	2.05e-05	1.76582	3.40067	5.48e-11	1.08462	2.12082	9.11e-08
MDK	-0.653598	0.635693	9.01e-06	-2.35878	0.194956	5.29e-13	-1.70518	0.306683	1.07e-10
MDM1	-0.633318	0.644692	3.99e-05	-1.06401	0.478299	3.23e-08	-0.430696	0.741904	0.00167262
MED14	0.391922	1.31214	0.000228311	1.02955	2.04139	9.58e-10	0.63763	1.55577	1.22e-06
MEF2C	0.324471	1.25221	0.00329468	1.56991	2.96886	1.93e-11	1.24544	2.3709	1.52e-09
MEGF10	-0.25694	0.836861	0.00777975	-1.75993	0.295263	1.35e-12	-1.50299	0.352822	4.65e-11
MELA	-0.465388	0.724276	8.17e-05	-1.16414	0.446231	4.72e-10	-0.698748	0.616107	9.29e-07
MELK	-0.77911	0.582726	5.42e-07	-1.76467	0.294295	3.56e-12	-0.985556	0.505031	1.81e-08
MEST	-1.28937	0.40913	4.09e-08	-1.89753	0.268402	1.25e-11	-0.608166	0.65603	4.13e-05
METRN	-1.50677	0.351898	1.35e-07	-1.70309	0.307128	2.38e-09	-0.196319	0.872775	0.313169
METTL1	-0.661128	0.632384	1.71e-05	-1.11439	0.461886	1.08e-08	-0.453263	0.730389	0.000756961
MFAP2	-0.0275834	0.981062	0.906237	-1.59081	0.331985	7.03e-10	-1.56323	0.338394	3.51e-09
MFAP4	0.703906	1.62891	4e-07	-1.36931	0.387077	1.44e-11	-2.07321	0.23763	1.4e-12
MFF	1.42245	2.68041	5.17e-08	2.3866	5.22925	3.85e-12	0.964149	1.95091	9.86e-07
MFGE8	1.34181	2.53469	7.26e-07	1.55042	2.92903	2.53e-08	0.208613	1.15558	0.331035
MFNG	-0.213954	0.862171	0.0453908	-1.55672	0.339923	1.85e-11	-1.34276	0.394264	5.52e-10
MFSD7C	0.786605	1.72501	2.93e-07	1.0406	2.05708	1.15e-09	0.253993	1.1925	0.0110127
MFSD8	1.07388	2.10509	2.21e-06	1.50015	2.82873	9.69e-09	0.426269	1.34375	0.0121233
MGLL	1.08749	2.12505	7.16e-06	1.00985	2.01371	6.88e-06	-0.0776416	0.947605	0.789903
MGMT	-0.54866	0.683655	0.00189375	-1.23684	0.424301	1.36e-07	-0.688181	0.620636	0.000254501
MGST1	-0.53181	0.691686	7.41e-05	-1.02335	0.491974	1.22e-08	-0.491536	0.711268	0.000172975
MGST3	1.50243	2.83319	6.04e-07	2.01965	4.05487	2.76e-09	0.517229	1.4312	0.0126907
MIA1	0.97904	1.97115	8.12e-07	-0.0289425	0.980138	0.877342	-1.00798	0.497241	3.9e-07
MIB2	0.557192	1.4714	1.53e-06	1.0813	2.11595	9.1e-11	0.52411	1.43805	2.44e-06
MIC2L1	0.442084	1.35857	0.000409882	1.01131	2.01574	1.23e-08	0.569226	1.48373	3.43e-05
MID1	-0.897126	0.536955	0.0169576	-1.11066	0.463081	0.00249683	-0.213537	0.86242	0.683689
MIF4GD	-0.586264	0.666065	2.17e-05	-1.02056	0.492925	9.57e-09	-0.434294	0.740056	0.000459858
MKI67	-0.776537	0.583766	5.71e-05	-1.07405	0.474983	5.98e-07	-0.297515	0.813653	0.080396
MKIAA0282	1.10041	2.14416	1.26e-06	2.38196	5.21243	1.82e-11	1.28154	2.43099	1.48e-07
MKRN1	1.06653	2.09439	4.68e-07	1.28979	2.44492	7.52e-09	0.223262	1.16737	0.132675
MLF1	-1.04062	0.486117	3.91e-06	-1.19372	0.437174	2.53e-07	-0.153097	0.899318	0.469146
MLLT11	1.63139	3.09812	3.13e-06	2.20048	4.59631	2.39e-08	0.569083	1.48358	0.0327717
MLLT3	0.674285	1.59581	0.000245715	1.04698	2.0662	8.77e-07	0.372698	1.29477	0.0266747
MMD	0.843638	1.79457	3.76e-06	1.38423	2.61033	2.38e-09	0.540596	1.45457	0.000375268
MMD2	1.4958	2.8202	3.83e-07	1.13558	2.19706	2.04e-06	-0.360224	0.779044	0.0684472
MMP14	0.550851	1.46495	2.24e-05	-0.713571	0.609809	4.38e-07	-1.26442	0.416266	1.3e-09
MMP16	0.321827	1.24991	0.000858532	1.06552	2.09293	2.99e-10	0.743696	1.67446	9.85e-08
MMP17	0.780307	1.7175	5.09e-05	1.46585	2.76227	1.03e-08	0.685547	1.60831	0.00019889
MMP24	2.2496	4.75552	2.47e-06	3.02968	8.16628	1.8e-08	0.780075	1.71722	0.0296713
MMP9	0.756822	1.68976	2.24e-06	1.37318	2.5904	3.41e-10	0.616353	1.533	1.91e-05
MND1	-0.448676	0.732715	4.25e-05	-1.16565	0.445764	1.29e-10	-0.716973	0.608373	2.03e-07
MNS1	-1.2971	0.406942	1.41e-07	-2.55297	0.170404	2.86e-12	-1.25586	0.418743	6.57e-08
MOBKL2B	-1.22801	0.426905	5.27e-07	-1.63029	0.323023	2.62e-09	-0.402276	0.756663	0.0156715
MOD1	0.234774	1.17672	0.21921	1.05782	2.08179	1.67e-06	0.823048	1.76914	6.57e-05
MORN4	1.17189	2.25307	8.65e-08	1.31991	2.49651	1.11e-09	0.148017	1.10805	0.292379
MPDZ	-0.614999	0.65293	2.46e-05	-1.17816	0.441914	3.24e-09	-0.563164	0.676816	6.42e-05
MPPED1	2.2393	4.72169	8.42e-06	2.87391	7.33048	1.54e-07	0.634606	1.55251	0.128347
MPV17L	0.329026	1.25616	0.0630756	1.16251	2.23847	4.3e-07	0.833487	1.78199	4.94e-05
MRAS	1.1242	2.17981	1.2e-05	1.41738	2.671	2.92e-07	0.293178	1.22534	0.18662
MRE11A	-0.558802	0.678866	0.000232094	-1.08575	0.471147	4.73e-08	-0.52695	0.694021	0.000427709
MRPL13	-0.58753	0.665481	0.0804592	-1.06703	0.477299	0.00119495	-0.479504	0.717224	0.173872
MRPL2	-0.247067	0.842608	0.0591954	-1.029	0.49005	4.45e-08	-0.781932	0.581587	3.61e-06
MSCP	-0.586401	0.666002	6.89e-06	-1.08275	0.472128	1.12e-09	-0.496349	0.708898	4.15e-05
MSH6	-0.949355	0.517864	2.68e-07	-1.36496	0.388244	3.36e-10	-0.415609	0.749703	0.000902302
MSI1H	-1.28144	0.411383	5.52e-08	-1.30613	0.404405	2.03e-09	-0.0246827	0.983037	0.910858
MSI2	-0.412037	0.751562	0.0026109	-1.28197	0.411233	3.54e-09	-0.869936	0.547171	1.39e-06
MSL2L1	0.718804	1.64582	6.01e-07	1.50142	2.83122	1.08e-11	0.78262	1.72025	1.29e-07
MSX1	-1.47251	0.360356	2.81e-06	-2.24915	0.210348	4.14e-09	-0.776645	0.583723	0.00167363
MTA3	-0.335208	0.79267	0.00583828	-1.131	0.456598	4.75e-09	-0.795794	0.576026	1.19e-06
MTAP	-1.08864	0.470206	2.21e-06	-1.5567	0.339929	7.19e-09	-0.468061	0.722936	0.00697091
MTAP1B	0.244599	1.18476	0.07046	1.23804	2.35879	5.86e-09	0.993445	1.99093	3e-07
MTAP2	0.514065	1.42807	0.00217095	1.50844	2.84503	5.61e-09	0.994378	1.99222	2.93e-06
MTAP4	0.578271	1.49306	1.17e-05	1.61289	3.05865	1.18e-11	1.03462	2.04858	1.13e-08
MTAP6	0.950368	1.93237	1.96e-06	2.28579	4.8763	8.89e-12	1.33542	2.52348	2.67e-08
MTAP9	0.685366	1.60811	5.5e-07	2.03892	4.10937	2.03e-13	1.35355	2.5554	1.01e-10
MTBP	-0.668168	0.629305	1.2e-05	-1.75328	0.296627	2.54e-11	-1.08511	0.471357	3.81e-08
MTDNA_ND4L	-0.34849	0.785406	0.544235	1.1755	2.25872	0.00760704	1.52399	2.87586	0.00156218
MTHFD1	-0.615593	0.652662	5.94e-06	-1.26564	0.415915	2.33e-10	-0.650048	0.637259	2.99e-06
MTHFD2	-0.911421	0.531661	2.51e-06	-1.04281	0.485381	1.5e-07	-0.131388	0.912952	0.456409
MTIF3	-0.804534	0.572547	2.75e-06	-1.1919	0.437727	5.97e-09	-0.387364	0.764525	0.0034796
MT-ND4L	-0.206221	0.866805	0.772159	1.47281	2.77561	0.00244555	1.67903	3.20212	0.0013114
MTPN	0.408593	1.32739	0.00171501	1.0452	2.06365	2.31e-08	0.636605	1.55467	2.42e-05
MTR	-0.431829	0.741321	4.53e-05	-1.02597	0.49108	4.34e-10	-0.594142	0.662438	1.32e-06
MTUS1	1.20062	2.29839	1.22e-06	1.34268	2.53622	7.8e-08	0.142057	1.10348	0.525571
MUC1	-0.656431	0.634446	1.78e-05	-1.101	0.466193	1.21e-08	-0.444569	0.734804	0.000872076
MUTYH	-0.608545	0.655858	5.55e-05	-1.19806	0.43586	6.25e-09	-0.589517	0.664565	8.06e-05
MXD3	-0.457539	0.728227	0.00248794	-1.48028	0.358418	1.99e-09	-1.02274	0.492179	6.55e-07
MXD4	1.02321	2.03244	1.03e-06	0.738612	1.66857	1.35e-05	-0.284599	0.82097	0.0584381
MYBBP1A	-0.715137	0.609147	3.87e-06	-1.4519	0.365539	1.62e-10	-0.736766	0.600083	2.48e-06
MYBL2	-1.40783	0.376879	2.18e-07	-2.8543	0.138284	3.69e-12	-1.44647	0.366919	6.09e-08
MYCBP2	0.273327	1.20859	0.00767898	1.23133	2.34783	1.88e-10	0.958003	1.94262	1.69e-08
MYCL1	0.886544	1.84874	3.47e-06	1.20357	2.30309	2.51e-08	0.317024	1.24576	0.0301622
MYG1	-0.313849	0.804493	0.00639951	-1.10242	0.465735	3.31e-09	-0.788571	0.578917	7.01e-07
MYO5B	-0.639207	0.642066	3.71e-05	0.611468	1.52781	2.94e-05	1.25068	2.37953	1.48e-08
MYO9A	0.472892	1.38789	0.00209572	1.62272	3.07955	7.11e-10	1.14982	2.21887	1.85e-07
MYT1	0.640622	1.559	3.89e-05	-0.600957	0.659316	3.84e-05	-1.24158	0.42291	1.75e-08
MYT1L	1.7921	3.46319	7.96e-07	3.2556	9.55063	8.91e-11	1.4635	2.75776	5.65e-06
N28178	0.752987	1.68528	1.11e-06	1.63158	3.09852	1.52e-11	0.878593	1.83858	1.24e-07
N4WBP5-PENDING	1.06591	2.09349	1.54e-07	1.70107	3.25141	3.8e-11	0.635157	1.55311	2.14e-05
NAGK	0.958035	1.94266	1.65e-07	1.25509	2.38681	5.29e-10	0.29705	1.22863	0.00903352
NAP1L1	-0.511452	0.701516	1.09e-05	-1.25021	0.420386	5.39e-11	-0.73876	0.599254	1.42e-07
NAP1L3	0.478337	1.39314	0.00271032	1.45687	2.74512	4.94e-09	0.978531	1.97046	2.13e-06
NAP1L5	1.51275	2.85353	4.31e-06	2.19789	4.58809	1.37e-08	0.685147	1.60787	0.00769333
NAPB	1.13375	2.19429	1.13e-06	2.18441	4.54542	6.61e-11	1.05066	2.07148	2.01e-06
NAPEPLD	-0.326013	0.797738	0.00723314	-1.18868	0.438704	2.55e-09	-0.862666	0.549935	4.67e-07
NAPG	0.543601	1.45761	0.000271683	1.2012	2.2993	1.11e-08	0.657597	1.57745	4.2e-05
NARG2	-0.525722	0.694611	0.00152787	-1.00852	0.497056	7.55e-07	-0.482798	0.715589	0.00323761
NASP	-1.06312	0.478597	3.14e-07	-1.4889	0.356284	6.13e-10	-0.425783	0.744435	0.00233506
NAT14	0.591052	1.50634	4.11e-06	1.38759	2.61642	2.85e-11	0.79654	1.73693	1.08e-07
NAV1	0.70785	1.63337	1.4e-05	1.76733	3.40424	5.53e-11	1.05948	2.08419	1.22e-07
NBEA	1.25421	2.38536	8.84e-07	2.16403	4.48166	1.93e-10	0.909824	1.87882	2.41e-05
NCALD	0.817182	1.76196	0.000124057	2.47195	5.54792	7.28e-11	1.65476	3.14872	4.1e-08
NCAM1	1.14988	2.21896	5.49e-06	2.4915	5.62362	1.11e-10	1.34162	2.53435	8.61e-07
NCAPD2	-0.947404	0.518565	1.35e-06	-1.49893	0.353815	1.02e-09	-0.551529	0.682296	0.000350588
NCAPD3	-0.510664	0.701899	5.09e-05	-1.00204	0.499293	5.89e-09	-0.491378	0.711345	7.96e-05
NCAPG	-0.853187	0.55356	7.25e-05	-1.0407	0.48609	3.73e-06	-0.187517	0.878116	0.396544
NCAPG2	-0.898026	0.53662	1.51e-07	-1.65728	0.317037	6.4e-12	-0.759252	0.590803	3.71e-07
NCAPH	-1.07825	0.473603	9.77e-07	-2.69609	0.154311	2.47e-12	-1.61784	0.325822	4.99e-09
NCDN	0.742238	1.67277	3.95e-07	1.59826	3.02778	4.2e-12	0.856021	1.81004	3.58e-08
NCK1	-0.844321	0.556973	1.65e-06	-1.34431	0.393842	1.24e-09	-0.499989	0.707112	0.000365484
NCRNA00117	-0.483357	0.715311	5.6e-05	-1.8236	0.282516	2.08e-12	-1.34024	0.394955	3.98e-10
NDC80	-1.03737	0.487215	8.75e-07	-2.33792	0.197795	7.13e-12	-1.30055	0.405971	3.88e-08
NDE1	-0.944532	0.519598	1.54e-06	-2.12857	0.228685	1.45e-11	-1.18403	0.440119	7.97e-08
NDEL1	0.652142	1.5715	3.2e-06	1.06481	2.09189	2.08e-09	0.412663	1.33114	0.000364576
NDFIP1	1.08045	2.11469	1.01e-07	1.81108	3.50904	1.02e-11	0.730629	1.65936	2.61e-06
NDFIP2	0.641422	1.55987	0.00150303	1.23571	2.35497	6.99e-07	0.59429	1.50973	0.00296942
NDRG1	2.97205	7.84653	4.74e-06	3.62292	12.3199	1.48e-07	0.650863	1.57011	0.237281
NDRG3	1.1196	2.17287	2.72e-07	1.53471	2.89731	6.38e-10	0.415108	1.3334	0.00373117
NDRG4	0.996346	1.99494	0.0171599	2.36706	5.15888	3.01e-06	1.37071	2.58598	0.00170129
NDRL	2.44557	5.44739	3.65e-06	3.23638	9.42427	3.7e-08	0.790815	1.73005	0.0527021
NECAB1	0.349679	1.27428	0.0447418	1.75687	3.37963	1.89e-09	1.40719	2.65219	1.05e-07
NECAP1	0.818718	1.76384	7.4e-06	1.43992	2.71307	2.25e-09	0.621206	1.53816	0.00013757
NEDD1	-0.908919	0.532584	1.43e-07	-2.22905	0.213299	2.79e-13	-1.32013	0.400498	5.47e-10
NEDD4B	0.652302	1.57167	1.69e-06	1.1601	2.23473	3.09e-10	0.507801	1.42188	2.31e-05
NEDD4L	1.10483	2.15073	2.31e-05	0.70624	1.63155	0.00109008	-0.398589	0.7586	0.0713473
NEDD9	0.00586834	1.00408	0.967046	-1.01041	0.496404	1.46e-10	-1.01628	0.494388	6.6e-10
NEF3	0.576943	1.49168	0.000285669	2.06303	4.17864	2.6e-11	1.48609	2.80129	6.21e-09
NEFM	0.921736	1.89439	0.000163614	2.77317	6.83609	1.1e-10	1.85143	3.60859	6.37e-08
NELF	1.23547	2.35458	2.74e-06	1.05259	2.07425	6.33e-06	-0.182882	0.880941	0.445976
NELL2	0.794542	1.73453	1.28e-05	1.38852	2.61809	4.75e-09	0.593975	1.5094	0.000262175
NENF	1.44937	2.73089	7.99e-07	1.95534	3.87806	3.94e-09	0.505964	1.42007	0.0141888
NES	-0.633111	0.644784	1.41e-05	-2.22626	0.213712	1.09e-12	-1.59315	0.331447	2.61e-10
NET1	-0.848341	0.555423	4.66e-06	-1.09004	0.469749	7.35e-08	-0.241695	0.845751	0.101579
NETO1	0.373929	1.29588	0.0039473	1.62994	3.095	9.41e-11	1.25601	2.38834	9.49e-09
NETO2	0.445032	1.36134	0.000786462	1.19543	2.29013	3.87e-09	0.750399	1.68226	3.7e-06
NEURL	0.36116	1.28446	0.0209591	1.93276	3.81785	1.46e-10	1.5716	2.97234	7.75e-09
NEUROD2	1.80829	3.50227	3.33e-06	1.7559	3.37738	1.66e-06	-0.0523872	0.964339	0.918047
NEUROD4	1.13015	2.18881	4.47e-07	-0.391023	0.762589	0.00641053	-1.52117	0.348404	6.55e-09
NEUROG2	0.0842005	1.0601	0.474444	-2.40799	0.188418	8.88e-14	-2.49219	0.177736	3.55e-13
NFATC3	-0.559967	0.678318	0.000510352	-1.04235	0.485536	2.38e-07	-0.482383	0.715795	0.00200606
NFATC4	-0.719651	0.607244	6.9e-05	-2.48823	0.178225	6.93e-12	-1.76858	0.293498	2.05e-09
NFE2L3	1.31791	2.49304	8.02e-07	1.70431	3.25872	6.84e-09	0.386397	1.30713	0.039626
NFIB	0.696667	1.62076	6.72e-06	-0.379344	0.768787	0.00160236	-1.07601	0.474339	3.65e-08
NFIX	1.37858	2.60012	5.02e-06	1.55704	2.94249	4.16e-07	0.178458	1.13167	0.55283
NFKBIL2	-0.757569	0.591492	1.22e-06	-1.03049	0.489545	6.2e-09	-0.272917	0.827644	0.0152803
NG23	-0.470771	0.721579	4.48e-05	-1.17042	0.444291	2.39e-10	-0.699651	0.615721	5.22e-07
NGEF	0.474771	1.3897	0.000284278	1.54765	2.9234	8.26e-11	1.07287	2.10362	3.04e-08
NGFR	1.27132	2.41383	1.55e-05	0.772745	1.70852	0.00121883	-0.49858	0.707803	0.0396559
NHEDC2	-1.12008	0.46007	1.93e-07	-0.597688	0.660812	4.64e-05	0.522387	1.43633	0.000353335
NHLRC1	0.482326	1.39699	0.000307663	1.39297	2.62618	4.2e-10	0.910642	1.87988	2.98e-07
NICN1	1.03236	2.04537	7.52e-07	1.2926	2.44969	9.53e-09	0.26024	1.19768	0.0789619
NIN	1.12102	2.175	0.00198203	1.58761	3.00551	3.91e-05	0.466593	1.38184	0.220161
NIPA1	0.872332	1.83062	4.14e-06	1.16934	2.24908	3.69e-08	0.297003	1.22859	0.0432369
NIPSNAP3A	0.674959	1.59655	6.33e-06	1.17214	2.25345	2.21e-09	0.497179	1.41145	0.000159767
NISCH	-1.15851	0.447975	3.03e-06	-0.399417	0.758165	0.0244056	0.759094	1.69243	0.00024761
NKAIN2	1.25469	2.38616	2.84e-06	2.28206	4.86372	4.44e-10	1.02737	2.0383	2.33e-05
NKD1	-0.590864	0.663945	5.54e-05	-1.53783	0.344403	1.73e-10	-0.946967	0.518722	2.67e-07
NKD2	0.0964901	1.06917	0.532754	1.30669	2.47374	1.2e-09	1.2102	2.3137	1.15e-08
NLGN1	0.527017	1.44095	0.0122841	1.09855	2.1414	7.72e-06	0.571538	1.48611	0.00734713
NLGN2	0.882371	1.8434	2.07e-05	1.50295	2.83422	1.2e-08	0.62058	1.53749	0.000710281
NLN	0.289451	1.22217	0.00220096	1.68221	3.20919	1.35e-12	1.39276	2.6258	6.46e-11
NME4	-0.637969	0.642617	8.43e-05	-1.91057	0.265987	5.02e-11	-1.2726	0.413912	3.1e-08
NME7	1.00717	2.00997	0.0014307	3.69142	12.919	1.71e-10	2.68425	6.42748	3.52e-08
NMNAT2	0.730994	1.65978	8.57e-05	1.01904	2.02657	8.98e-07	0.288047	1.22099	0.0848202
NMRAL1	-0.685508	0.621787	1.41e-05	-1.59533	0.330946	1.35e-10	-0.909825	0.53225	5.34e-07
NOC4L	-0.480399	0.716779	8.96e-05	-1.06212	0.478929	2.6e-09	-0.581717	0.668168	1.22e-05
NOL3	1.09338	2.13373	2.29e-06	1.98438	3.95692	3.5e-10	0.891001	1.85446	1.95e-05
NOL4	1.90461	3.74408	4.55e-07	2.33729	5.05354	5.93e-09	0.432684	1.34974	0.0961891
NOL5	-0.912798	0.531154	3.81e-07	-1.04346	0.485161	1.12e-08	-0.130666	0.91341	0.33644
NOTCH1	-0.505968	0.704188	0.000148771	-1.72885	0.301692	2.01e-11	-1.22288	0.428426	5.99e-09
NOTCH3	-1.48653	0.356869	2.89e-07	-2.058	0.240149	6.2e-10	-0.571467	0.672932	0.00298763
NPTN	0.592296	1.50764	7.35e-06	1.26048	2.39575	1.94e-10	0.668181	1.58907	1.78e-06
NPTX2	-1.26172	0.417046	1.07e-07	-0.740415	0.598567	6.42e-06	0.521305	1.43525	0.000524671
NPY	1.84366	3.5892	3.61e-06	4.67279	25.5064	9.76e-12	2.82913	7.10644	1.9e-08
NPY1R	0.05922	1.0419	0.620201	2.06802	4.19311	1.68e-13	2.0088	4.02448	1.8e-12
NR2E1	-0.971902	0.509834	9.72e-08	-2.5275	0.173439	1.13e-13	-1.5556	0.340188	9.31e-11
NR4A2	-0.395859	0.760036	0.00386146	1.32246	2.50093	2.66e-09	1.71832	3.29054	4.66e-10
NRARP	-0.501398	0.706422	3.65e-05	-1.644	0.319968	6.27e-12	-1.1426	0.452941	2.42e-09
NRBP2	0.206101	1.15357	0.152113	1.32023	2.49706	3.83e-09	1.11413	2.16465	1.09e-07
NRCAM	1.01896	2.02646	1.17e-06	1.55114	2.93049	1.39e-09	0.532182	1.44611	0.000829869
NRG3	1.04414	2.06213	1.31e-06	2.04317	4.12151	6.5e-11	0.999034	1.99866	1.64e-06
NRGN	-0.0870345	0.941456	0.625487	2.20825	4.62113	5.6e-12	2.29528	4.90849	2.5e-11
NRIP3	1.07316	2.10403	1.16e-07	1.29324	2.45077	7.99e-10	0.22008	1.1648	0.0708653
NRM	-1.28661	0.409913	7.58e-08	-2.2828	0.205499	3.35e-12	-0.996187	0.501323	3.4e-07
NRN1	0.924183	1.89761	3.69e-07	-0.416766	0.749102	0.000578192	-1.34095	0.394761	2.13e-09
NRP	0.0580182	1.04103	0.792058	1.76868	3.40743	3.12e-10	1.71067	3.27312	2.05e-09
NRP1	2.0658	4.18667	1.52e-06	2.47072	5.5432	4.41e-08	0.404914	1.32401	0.236025
NRXN1	1.31557	2.489	1.29e-07	2.53829	5.809	3e-12	1.22272	2.33387	9.06e-08
NRXN2	0.412001	1.33053	0.0387194	1.35371	2.55569	3.09e-07	0.941714	1.92081	5.14e-05
NRXN3	0.233402	1.1756	0.0789353	1.19632	2.29154	6.99e-09	0.962915	1.94924	3.42e-07
NSBP1	-0.651845	0.636466	6.54e-06	-1.40475	0.377683	1.44e-10	-0.752907	0.593407	1.18e-06
NSG1	1.13286	2.19293	0.000364593	1.98554	3.96012	3.23e-07	0.852684	1.80586	0.00445119
NSG2	1.39535	2.63053	2.91e-07	0.673922	1.5954	0.000224532	-0.721433	0.606495	0.000213332
NSMCE2	-0.46809	0.722921	0.000213111	-1.05886	0.480011	5.91e-09	-0.590772	0.663988	2.01e-05
NT5C3	0.904913	1.87243	1.03e-07	1.24176	2.36487	1.28e-10	0.336847	1.26299	0.00128042
NT5DC2	-0.813407	0.569037	1.45e-06	-2.79103	0.144482	1.51e-13	-1.97763	0.253907	3.54e-11
NTF3	-0.0366566	0.974912	0.824338	1.34847	2.54642	2.04e-10	1.38513	2.61195	6.96e-10
NTN2L	0.604176	1.52011	5.44e-06	1.2839	2.43496	1.38e-10	0.67972	1.60183	1.32e-06
NTNG1	0.0847025	1.06047	0.5938	1.97326	3.92654	6.51e-12	1.88856	3.70264	6.45e-11
NTRK2	0.91097	1.88031	1.53e-05	2.56277	5.90841	1.45e-11	1.6518	3.14225	1.32e-08
NTRK3	0.797631	1.73824	1.26e-06	1.48286	2.79502	1.19e-10	0.685227	1.60795	5.42e-06
NTS	0.0887847	1.06347	0.606119	4.02009	16.2244	2.26e-14	3.93131	15.2561	8.38e-14
NTSR1	1.73268	3.32345	8.11e-07	3.71854	13.1641	1.17e-11	1.98585	3.96097	1.05e-07
NUAK1	1.40572	2.6495	2.46e-07	1.10412	2.14968	6.95e-07	-0.301595	0.811355	0.0897845
NUAK2	-1.09832	0.467061	1.07e-07	-2.21977	0.214676	1.44e-12	-1.12145	0.459632	2.1e-08
NUB1	1.13781	2.20047	3.76e-07	1.36058	2.56789	6.1e-09	0.222773	1.16697	0.151872
NUBP1	-0.343966	0.787873	0.00197553	-1.03469	0.488122	3.5e-09	-0.690719	0.619545	1.68e-06
NUDCD2	-0.787423	0.579378	0.000131611	-1.42414	0.372642	5.69e-08	-0.636713	0.643177	0.00102541
NUDT1	-0.428841	0.742858	0.000257623	-1.10896	0.463627	1.38e-09	-0.680122	0.624112	1.91e-06
NUDT21	-0.548545	0.683709	0.0061318	-1.31221	0.402703	4.28e-07	-0.763669	0.588997	0.000392378
NUDT5	-0.827502	0.563504	9.23e-06	-2.1275	0.228854	2.43e-11	-1.3	0.406127	4.23e-08
NUDT7	-0.936137	0.52263	6.66e-06	-1.77487	0.29222	7.6e-10	-0.838734	0.559134	2.15e-05
NUP133	-0.627716	0.6472	0.000201131	-1.1322	0.456219	1.02e-07	-0.504486	0.704912	0.00158132
NUP210	-1.14164	0.453245	2.7e-08	-1.09	0.469762	1.49e-09	0.051639	1.03644	0.737288
NUP37	-0.669802	0.628593	1.42e-06	-1.01231	0.49575	1.97e-09	-0.342513	0.788667	0.00120048
NUP43	-0.646218	0.638953	2.41e-06	-1.30619	0.404389	9.66e-11	-0.659968	0.632892	1.6e-06
NUP62	-0.667594	0.629556	3.14e-07	-1.08138	0.472578	9.74e-11	-0.413783	0.750653	3.68e-05
NUP85	-0.716405	0.608612	1.32e-06	-1.23891	0.423693	3.13e-10	-0.522504	0.696162	3.53e-05
NUP93	-0.786743	0.579651	4.89e-06	-1.43566	0.369677	8.48e-10	-0.64892	0.637758	3.85e-05
NUSAP1	-0.970944	0.510172	1.44e-06	-2.86856	0.136924	6.51e-13	-1.89761	0.268387	3.76e-10
NXN	-0.931644	0.524261	3.18e-06	-1.81077	0.285038	2.21e-10	-0.879131	0.543695	5.43e-06
NXPH1	2.00192	4.00533	4.57e-07	3.32571	10.0262	1.24e-10	1.32379	2.50322	2.98e-05
NXPH2	2.16478	4.48397	3e-06	2.90446	7.48735	2.41e-08	0.739677	1.6698	0.0357712
NXPH4	-0.129358	0.914238	0.681307	-1.20403	0.434061	9.11e-06	-1.07467	0.474779	6.9e-05
NXT1	-0.636342	0.643342	4.18e-05	-1.79359	0.288454	4.51e-11	-1.15725	0.448367	4.11e-08
OBFC1	-0.340983	0.789503	0.00083236	-1.02646	0.490915	9.82e-10	-0.685473	0.621802	5.12e-07
ODZ2	0.864901	1.82122	1.65e-05	2.42927	5.38622	1.63e-11	1.56437	2.95749	1.49e-08
OIP5	-0.826375	0.563945	1.84e-06	-1.94644	0.259455	1.06e-11	-1.12007	0.460072	3.81e-08
OLFM1	0.848266	1.80034	9.39e-07	1.42874	2.69212	2.82e-10	0.580477	1.49534	4.79e-05
OLFM2	0.518608	1.43257	3.28e-06	1.20422	2.30412	2.52e-11	0.685608	1.60838	1.04e-07
OLFML2B	1.34229	2.53553	6.72e-07	1.39585	2.63144	8.82e-08	0.053561	1.03782	0.85884
OLFML3	1.24765	2.37455	5.55e-06	0.299488	1.23071	0.152425	-0.948164	0.518291	0.000103049
OLIG1	1.14665	2.21399	2.3e-05	5.48051	44.6477	9.09e-14	4.33386	20.1662	6.15e-12
OMA1	0.728407	1.65681	3.87e-05	1.20125	2.29938	3.96e-08	0.47284	1.38784	0.00241092
OMG	0.315963	1.24484	0.00422583	1.35012	2.54934	1.33e-10	1.03416	2.04792	1.45e-08
OPRL1	0.97781	1.96947	2.21e-06	1.54271	2.91342	2.02e-09	0.564903	1.47929	0.000603307
OPRS1	-0.888957	0.540004	3.75e-05	-1.13678	0.454773	9.63e-07	-0.247826	0.842165	0.210818
OSBPL1A	-0.132627	0.912169	0.302034	1.18269	2.26999	1.65e-09	1.31532	2.48857	1.81e-09
OSBPL8	0.828714	1.7761	0.000607922	1.15163	2.22164	1.06e-05	0.322914	1.25085	0.181576
OTTMUSG00000004461	1.33946	2.53056	9.59e-08	1.7327	3.32349	2.28e-10	0.393241	1.31334	0.00763574
OTTMUSG00000004551	0.746377	1.67757	5.55e-07	2.68185	6.41678	4.41e-14	1.93547	3.82503	6.43e-12
OTX1	-1.18527	0.439743	1.7e-07	-2.03705	0.243662	1.87e-11	-0.851782	0.5541	3.08e-06
OTX2	-2.21677	0.215122	1.2e-07	-3.48135	0.0895386	2.98e-11	-1.26457	0.416223	2.33e-05
P2RX2	0.443699	1.36009	1.08e-05	1.32194	2.50001	4.9e-12	0.878237	1.83813	3.18e-09
P2RY5	-0.800831	0.574019	6.89e-06	-2.41366	0.187679	2.7e-12	-1.61283	0.326957	1.59e-09
PA2G4	-0.777555	0.583355	0.000123819	-1.31578	0.401707	1.24e-07	-0.538229	0.688616	0.00360384
PACSIN1	0.691394	1.61484	8.11e-06	1.17657	2.26039	3.84e-09	0.485177	1.39976	0.000318117
PAICS	-0.722595	0.606007	0.00521286	-1.13711	0.454671	4.71e-05	-0.414511	0.750274	0.117706
PAK1	0.700169	1.6247	1.13e-05	1.02151	2.03004	4.2e-08	0.321336	1.24949	0.0130948
PAK7	1.02315	2.03236	6.47e-07	1.68421	3.21365	2.25e-10	0.661061	1.58124	5.73e-05
PALLD	-0.461836	0.726062	0.00207491	-1.29997	0.406135	8.96e-09	-0.838133	0.559367	5.7e-06
PALMD	1.8805	3.68203	7.82e-07	1.43662	2.70686	5.08e-06	-0.443882	0.735154	0.105121
PAQR7	0.621876	1.53887	5.79e-06	1.32901	2.5123	1.38e-10	0.707135	1.63256	1.24e-06
PAQR9	0.400771	1.32021	7.87e-05	1.64375	3.12477	1.25e-12	1.24298	2.36687	1.62e-10
PARP1	-0.64398	0.639945	3.61e-06	-1.28936	0.409132	1.76e-10	-0.645383	0.639323	3.13e-06
PARP6	1.27215	2.41521	1.86e-06	1.47964	2.7888	8.34e-08	0.207495	1.15468	0.362965
PARP8	0.19958	1.14836	0.0928034	1.25461	2.38602	8.33e-10	1.05503	2.07776	2.67e-08
PAWR	-0.696585	0.617031	1.77e-05	-1.72749	0.301976	8.19e-11	-1.03091	0.489402	1.86e-07
PBK	-0.639259	0.642043	2.1e-06	-2.51594	0.174834	7e-14	-1.87668	0.27231	7.32e-12
PBX2	-0.91988	0.528553	1.41e-07	-1.52986	0.346311	2.03e-11	-0.609981	0.655205	5.74e-06
PCDH17	0.341605	1.26717	0.00067722	1.55155	2.93133	4.55e-12	1.20995	2.31329	4.52e-10
PCDH19	-1.45834	0.363911	1.17e-07	-0.772421	0.585434	2.37e-05	0.685921	1.60873	0.000170062
PCDH20	1.4762	2.78215	2.48e-07	2.03566	4.1001	5.22e-10	0.559458	1.47372	0.0029175
PCDH9	1.24714	2.37371	4.63e-07	2.4996	5.6553	1.26e-11	1.25246	2.38247	2.46e-07
PCDHA6	1.35027	2.5496	2.34e-06	3.026	8.14546	2.56e-11	1.67573	3.1948	1.49e-07
PCDHA7	0.231271	1.17387	0.343994	1.06155	2.08717	1.56e-05	0.830277	1.77803	0.00040091
PCDHB22	0.572859	1.48747	2.28e-05	1.34094	2.53316	2.25e-10	0.768079	1.703	8.15e-07
PCDHB7	0.775262	1.7115	3.18e-06	1.30748	2.47509	1.37e-09	0.53222	1.44615	0.000165655
PCGF5	-0.779167	0.582703	3.43e-06	-2.27456	0.206676	1.88e-12	-1.49539	0.354685	1.3e-09
PCNA	-1.38948	0.381702	0.000132212	-1.90902	0.266273	1.83e-06	-0.519542	0.697593	0.123244
PCNXL2	0.727392	1.65564	8.11e-05	1.30233	2.46627	3.48e-08	0.574938	1.48961	0.00081606
PCOLCE2	-0.953458	0.516393	3.79e-08	-1.40651	0.377224	1.09e-11	-0.45305	0.730497	3.45e-05
PCSK1N	1.03562	2.04999	2.4e-07	1.96676	3.90889	9.2e-12	0.931139	1.90678	3.59e-07
PCSK2	1.40693	2.65172	2.23e-07	3.06391	8.36238	1.83e-12	1.65699	3.15357	1.22e-08
PCSK6	-1.29195	0.408397	1.26e-07	-1.83785	0.279738	1.14e-10	-0.5459	0.684964	0.000518427
PCSK9	-1.72783	0.301906	4.06e-08	-1.67926	0.312243	2.24e-09	0.0485711	1.03424	0.858444
PCYT1B	1.17939	2.26481	1.1e-06	1.95074	3.86572	4.34e-10	0.771346	1.70686	9.06e-05
PDCD4	-0.36095	0.778652	0.00137385	-1.08659	0.470872	2.02e-09	-0.725644	0.604727	1e-06
PDE1A	0.774537	1.71064	5.08e-07	1.72591	3.3079	3.99e-12	0.951376	1.93372	2.36e-08
PDE2A	0.868404	1.82564	2.39e-05	1.46077	2.75255	1.69e-08	0.592365	1.50772	0.00105575
PDE4DIP	2.21329	4.63733	3.28e-06	3.6401	12.4675	1.96e-09	1.4268	2.6885	0.00031234
PDGFA	-0.359317	0.779534	0.0061318	0.934515	1.91125	1.49e-07	1.29383	2.45178	8.26e-09
PDGFRA	-0.299831	0.812347	0.0220279	1.99667	3.99079	1.1e-11	2.2965	4.91266	1.47e-11
PDK3	-0.645656	0.639202	2e-05	-1.23897	0.423674	2.44e-09	-0.593318	0.662817	5.01e-05
PDLIM1	-1.18147	0.440901	5.63e-07	-2.83465	0.14018	2.01e-12	-1.65317	0.31794	5.61e-09
PDLIM3	1.59574	3.02249	1.59e-07	0.541874	1.45586	0.00284656	-1.05386	0.481676	7.2e-06
PDLIM7	-0.59526	0.661925	6.58e-05	-1.12499	0.458506	1.33e-08	-0.529729	0.692685	0.000223239
PDXP	1.08971	2.12831	4.3e-07	1.24331	2.3674	1.37e-08	0.153596	1.11234	0.354513
PDZRN3	1.58452	2.99909	1.32e-05	1.11825	2.17083	0.000258109	-0.466279	0.723829	0.130328
PDZRN4	1.42884	2.6923	4.47e-07	2.46028	5.50323	7.66e-11	1.03144	2.04407	1.09e-05
PEG13	0.74702	1.67832	1.14e-05	1.43576	2.70524	1.22e-09	0.688737	1.61187	2.74e-05
PER2	0.786396	1.72476	4.94e-06	1.56218	2.95299	2.88e-10	0.775781	1.71212	5.33e-06
PFAS	-0.950669	0.517392	5.13e-07	-1.39489	0.380273	7.05e-10	-0.444225	0.734979	0.0010117
PFKFB2	0.968429	1.95671	2.27e-07	1.8312	3.55834	8.99e-12	0.862776	1.81853	3.71e-07
PFKL	-0.982186	0.506212	1.63e-06	-1.18975	0.438379	4.12e-08	-0.207565	0.865998	0.196333
PFTK1	0.236985	1.17853	0.0142791	1.26105	2.3967	7.42e-11	1.02406	2.03364	4.12e-09
PGAM1	-0.932319	0.524015	0.000469823	-1.09804	0.46715	5e-05	-0.165723	0.891482	0.615709
PGBD1	-0.927917	0.525617	5.94e-07	-1.19874	0.435656	4.42e-09	-0.270821	0.828848	0.0336549
PGK1	-1.00669	0.497687	2.89e-07	-1.58216	0.333982	1.24e-10	-0.575466	0.671069	7.68e-05
PGLYRP1	1.06016	2.08516	9.12e-08	1.83692	3.57247	5.66e-12	0.776766	1.71329	8.43e-07
PGM2L1	0.238906	1.1801	0.0204578	1.32259	2.50114	9.2e-11	1.08368	2.11944	4.5e-09
[truncated: 837 more rows]
